# Supplementary material for: An insight into the sialome of Glossina morsitans morsitans
Source: BMC Genomics. 2010 Mar 30;11:213. doi: 10.1186/1471-2164-11-213 (PMC2853526; doi:10.1186/1471-2164-11-213)
Supplement: Additional file 1 — Hyperlinked Microsoft Excel file with assembled EST's and various database comparisons. [file 1471-2164-11-213-S1.ZIP]

Archive with 1 entries (1 files):
- GM-s1-Web.xls
