# Supplementary material for: An insight into the sialome of Glossina morsitans morsitans
Source: BMC Genomics. 2010 Mar 30;11:213. doi: 10.1186/1471-2164-11-213 (PMC2853526; doi:10.1186/1471-2164-11-213)
Supplement: Additional file 2 — Hyperlinked Microsoft Excel file with coding sequences and various database comparisons. [file 1471-2164-11-213-S2.ZIP › Gm-S2-Web.xls]

## Sheet: Gm-S2-Web
Seq name and link to peptide sequence	Description	Class	Seq name and link to CDS	First residue	Stop codon?	Seq size	Best match to Sanger assembly of Dec 2008	E value	Match and link to GeneDB	Score	Extent of match	Length of best match	% identity	% Coverage	First residue of match	First residue of sequence	Number of segments	Annotation mismatch	Orientation	Satisfied 95% id on length 100	Satisfied 95% id on length 100	Best match to S1 assembled database	E value	Score	Extent of match	Length of best match	Fat Body Library sequences	Salivary glands	Mid gut	FB Fold deviation	FB significant?	SG Fold deviation	SG significant?	MG Fold deviation	MG significant?	SigP Result	Cleavage Position	MW	pI	Mature MW	pI	Target P results for mTP	SP	other	Loc	Confidence (1 is best)	TMHMM result	Predicted helices	% membrane
Putative secreted proteins
Enzymes
Salivary endonuclease
gi|8927464	Tsal1 protein precursor	s/enz-enuc		M		399																sgmgfb-contig_4	0	821	399	1401	4	2874	17	154.496	Y	0.52	Y	34.3273	Y	SIG	22-23	45.655	5.06	43.396	5						ExpAA=1.65 First60=1.65 PredHel=0 Topology=o	0
gi|125901748	Tsal2 form A	s/endonuc		M		388																sgmgfb-contig_1956	0	789	388	1407	3	3	9							SIG	20-21	44.043	6.16	41.894	5.99						ExpAA=0.08 First60=0.08 PredHel=0 Topology=o	0
gi|125901756	Tsal2 form B	s/endonuc		M		388																sgmgfb-contig_1956	0	808	388	1407	3	3	9							SIG	20-21	44.013	5.74	41.86	5.61						ExpAA=0.08 First60=0.08 PredHel=0 Topology=o	0
gi|8927466	Tsal2 protein precursor	s/endonuc		M		388																sgmgfb-contig_1956	0	748	388	1407	3	3	9							SIG	20-21	43.991	6.95	41.824	6.62						ExpAA=0.05 First60=0.05 PredHel=0 Topology=o	0
GM-8	Tsal1 allele	s/enz-enuc	GM-8	M	*	399	DNA/RNA non-specific endonuclease, putative /note=product assignment based on	0	GMsg143b01.q1k	1715	877	888	99	99	13	1	1		FOR	1	1	sgmgfb-contig_4	0	822	399	1401	4	2874	17	154.496	Y	0.52	Y	34.3273	Y	SIG	22-23	45.626	5.06	43.396	5	0.025	0.942	0.081	S	1	ExpAA=1.18 First60=1.18 PredHel=0 Topology=o	0
GM-2273	Tsal2 protein precursor	s/endonuc	GM-2273	M	*	388	Tsal2 protein precursor, putative /note=product assignment based on the	0	cn1049	2155	1167	1370	98	85	53	1	1		FOR	1	1	sgmgfb-contig_1956	0	810	388	1407	3	3	9							SIG	20-21	43.999	5.74	41.848	5.61	0.043	0.943	0.054	S	1	ExpAA=0.08 First60=0.08 PredHel=0 Topology=o	0
GM-5	95% identical to Tsal1	s/enz-enuc	GM-5	M	*	399	DNA/RNA non-specific endonuclease, putative /note=product assignment based on	0	GMsg77f05.q1k	1643	857	854	99	100	1	2	1		FOR	1	1	sgmgfb-contig_2	0	827	399	1369	0	247	0	65.9076	Y	0.52	Y	52.7182	Y	SIG	22-23	45.597	5.04	43.327	4.98	0.029	0.94	0.081	S	1	ExpAA=0.23 First60=0.23 PredHel=0 Topology=o	0
GM-10	91% identical to Tsal1	s/enz-enuc	GM-10	M	*	399	DNA/RNA non-specific endonuclease, putative /note=product assignment based on	0	GMsg49e04.p1k	1306	771	878	96	88	1	428	1		FOR	1	1	sgmgfb-contig_7	0	786	398	1358	0	12	0			0.48	Y			SIG	22-23	45.734	4.86	43.485	4.82	0.021	0.957	0.064	S	1	ExpAA=3.00 First60=3.00 PredHel=0 Topology=o	0
GM-13	Tsal1 protein precursor allele - truncated	s/enz-enuc	GM-13	F	*	201	Tsal1 protein precursor, putative /note=product assignment based on the	0	GMsg49g09.p1k	946	525	611	97	86	1	51	1		FOR	1	1	sgmgfb-contig_1	1e-105	376	200	1417	0	33	2	9.33913	Y	0.54	Y	2.49006	Y	IND		23.089	8.82			0.111	0.057	0.902	_	2	ExpAA=0.00 First60=0.00 PredHel=0 Topology=o	0
GM-9	Tsal3 protein precursor	s/enz-enuc	GM-9	M	*	399	Tsal1 protein precursor, putative /note=product assignment based on the	0	GMsg37g02.q1k	1199	621	630	99	99	12	1	1		FOR	1	1	sgmgfb-contig_6	0	829	399	1420	0	43	0	11.4738	Y	0.51	Y	9.17766	Y	SIG	22-23	45.488	4.96	43.241	4.91	0.021	0.961	0.061	S	1	ExpAA=3.02 First60=3.02 PredHel=0 Topology=o	0
GM-12	Truncated protein similar to Tsal1 protein precursor	s/enz-enuc	GM-12	F	*	176	Tsal1 protein precursor, putative /note=product assignment based on the	0	GMsg58b12.p1k	672	502	666	93	75	6	1	1		FOR			sgmgfb-contig_9	1e-91	330	175	685	0	6	0							IND		19.442	9.64			0.214	0.055	0.734	_	3	ExpAA=0.34 First60=0.20 PredHel=0 Topology=o	0
GM-8978	Tsal family carboxy terminus - truncated	s/enz-endonuc	GM-8978	P	*	105	Tsal1 protein precursor, putative /note=product assignment based on the	5e-92	GMsg94b06.p1k	335	294	493	87	60	200	25	1		REV			sgmgfb-contig_8539	3e-59	221	105	576	0	2	0							IND		11.862	9.65			0.132	0.075	0.833	_	2	ExpAA=0.48 First60=0.04 PredHel=0 Topology=o	0
GM-13778	fragment similar to Tsal1 protein precursor - truncated	s/enz-enuc	GM-13778	F	*	96	Tsal1 protein precursor, putative /note=cluster composed of ESTs from adult	1e-125	cn9455	444	291	612	93	48	185	1	1		FOR			sgmgfb-contig_13436	3e-57	214	96	505	0	1	0							IND		10.461	8.53			0.062	0.093	0.928	_	1	ExpAA=0.01 First60=0.01 PredHel=0 Topology=o	0
GM-13779	similar to Tsal1 protein precursor - truncated	s/enz-enuc	GM-13779	Q	*	171	Tsal1 protein precursor, putative /note=cluster composed of ESTs from adult	0	cn9455	694	487	612	92	80	21	1	1		FOR			sgmgfb-contig_13437	1e-103	367	171	669	0	1	0							IND		18.622	9.41			0.145	0.087	0.82	_	2	ExpAA=0.00 First60=0.00 PredHel=0 Topology=o	0
GM-5836	similar to Tsal1 protein precursor - truncated	s/enz-enuc	GM-5836	F	*	175	Tsal1 protein precursor, putative /note=product assignment based on the	1e-105	GMsg58b12.p1k	381	499	666	86	75	9	1	1		FOR			sgmgfb-contig_9	3e-88	318	174	685	0	6	0							IND		19.238	9.83			0.191	0.041	0.811	_	2	ExpAA=6.23 First60=4.77 PredHel=0 Topology=o	0
GM-15789	similar to Tsal1 protein precursor - truncated	s/enz-enuc	GM-15789	P	*	135	Tsal1 protein precursor, putative /note=product assignment based on the	2e-33	GMsg58b12.p1k	141	251	666	82	38	69	1	1		FOR			sgmgfb-contig_15379	4e-82	298	135	674	0	1	0							IND		14.86	9.02			0.152	0.078	0.772	_	2	ExpAA=0.83 First60=0.72 PredHel=0 Topology=o	0
GM-8905	similar to Tsal1 protein precursor - truncated	s/enz-enuc	GM-8905	F		201	Tsal1 protein precursor, putative /note=product assignment based on the	2e-86	GMsg58b12.p1k	317	443	666	86	67	1	71	1		FOR			sgmgfb-contig_16637	1e-123	437	201	697	0	1	0							IND		23.101	10.27			0.105	0.07	0.872	_	2	ExpAA=1.64 First60=0.07 PredHel=0 Topology=o	0
GM-16080	similar to Tsal1 protein precursor - truncated	s/enz-enuc	GM-16080	F		175	Deoxyribonuclease I precursor, putative /note=product assignment based on the	4e-66	GMsg07a07.p1k	250	270	697	86	39	30	1	1		FOR			sgmgfb-contig_9	5e-75	275	175	685	0	6	0							IND		19.758	9.63			0.269	0.062	0.662	_	4	ExpAA=13.87 First60=9.03 PredHel=0 Topology=o	0
GM-13805	similar toTsal1 protein precursor - fragment - truncated	s/enz-enuc	GM-13805	F		150	Tsal1 protein precursor, putative /note=cluster composed of ESTs from adult	1e-62	cn9455	238	310	612	84	51	1	29	1		FOR			sgmgfb-contig_13440	4e-93	334	150	740	0	1	0							IND		16.772	9.87			0.325	0.111	0.567	_	4	ExpAA=0.80 First60=0.71 PredHel=0 Topology=o	0
Ribonuclease
GM-1457	Ribonuclease, T2 family	s/enz ribonuclease	GM-1457	M	*	355	DmRNase-66B protein, putative /note=product assignment based on the similarity	0	cn7081	2095	1068	2257	99	47	425	1	1		FOR	1	1	sgmgfb-contig_1214	0	602	286	2383	5	4	10							SIG	23-24	41.474	5.7	38.836	5.54	0.03	0.961	0.03	S	1	ExpAA=19.38 First60=19.36 PredHel=1 Topology=i5-27o	1	6.2
GM-1723	SECRETED RIBONUCLEASE	s/enz ribonuclease	GM-1723	M	*	96	Salivary secreted ribonuclease (Ribonuclease), putative /note=product assignment	1e-165	cn7832	577	291	580	100	50	175	1	1		FOR	1	1	sgmgfb-contig_1483	1e-52	199	96	1271	0	6	0							BL	37-38	10.85	4.78	6.745	4.06	0.004	0.998	0.07	S	1	ExpAA=43.83 First60=22.54 PredHel=2 Topology=o10-32i66-88o	2	45.8
3'5' Exonuclease
GMN-585	Predicted 3'-5' exonuclease - truncated at 3 prime	s/enz-5'exonuc	GMN-585	M		349	3-5 exonuclease, putative /note=product assignment based on the similarity to	0	cn3401	2052	1047	1777	99	59	55	1	1		FOR	1	1	sgmgfb-contig_585	0	719	349	1658	4	5	3							CYT		40.273	6.41			0.127	0.15	0.723	_	3	ExpAA=0.04 First60=0.00 PredHel=0 Topology=o	0
GMN-586	Predicted 3'-5' exonuclease	s/enz-3'5'exonuc	GMN-586	M	*	514	3-5 exonuclease, putative /note=product assignment based on the similarity to	0	cn3398	3063	1545	1739	100	89	56	1	1		FOR	1	1	sgmgfb-contig_586	0	1052	514	1790	7	8	2							ANC		59.861	8.59			0.048	0.315	0.845	_	3	ExpAA=22.60 First60=21.38 PredHel=1 Topology=i28-50o	1	4.3
GM-720	Predicted salivary expressed 3'-5' exonuclease - truncated	s/enz-3'5'exonuc	GM-720	M	*	357	3-5 exonuclease, putative /note=product assignment based on the similarity to	0	cn3399	2020	1019	1057	100	96	39	1	1		FOR	1	1	sgmgfb-contig_587	0	731	357	1119	0	2	0							SIG	19-20	41.614	7.96	39.478	7.69	0.025	0.749	0.227	S	3	ExpAA=5.76 First60=5.59 PredHel=0 Topology=o	0
GM-8776	Predicted 3'-5' exonuclease - truncated	s/enz-3'5'exonuc	GM-8776	N	*	224	hypothetical protein /note=cluster composed of ESTs from adult salivary tissue	0	cn9947	1338	675	1295	100	52	575	1	1		FOR	1	1	sgmgfb-contig_8362	1e-129	456	224	728	0	2	0							IND		26.262	6.86			0.08	0.088	0.911	_	1	ExpAA=5.05 First60=0.01 PredHel=0 Topology=o	0
5'nucleotidase/apyrase
GM-784	5'-nucleotidase family salivary protein	s/5nuc	GM-784	M	*	555	5'-nucleotidase-related protein, putative /note=product assignment based on the	0	cn12530	3245	1668	2009	99	83	156	1	1		FOR	1	1	sgmgfb-contig_639	0	1125	555	1999	6	25	6							SIG	25-26	62.098	7.19	59.435	6.97	0.022	0.931	0.102	S	1	ExpAA=3.03 First60=3.02 PredHel=0 Topology=o	0
gi|14488055	5'-nucleotidase-related protein	s/5nuc		M		555																sgmgfb-contig_639	0	1121	555	1999	6	25	6							SIG	25-26	62.097	7.19	59.437	6.97						ExpAA=3.03 First60=3.02 PredHel=0 Topology=o	0
GM-544	5'-nucleotidase/apyrase-related protein - truncated	s/5nuc	GM-544	M		339	5'-Nucleotidase and apyrase, putative /note=product assignment based on	0	cn10286	1423	1020	1450	92	70	142	1	1		FOR			sgmgfb-contig_2669	0	694	339	1322	0	2	0							SIG	19-20	37.891	5.65	35.674	5.54	0.018	0.962	0.058	S	1	ExpAA=19.26 First60=19.25 PredHel=1 Topology=i5-24o	1	5.6
GM-541	putative salivary 5'nucleotidase/apyrase - truncated	s/5nuc	GM-541	M		336	5'-Nucleotidase and apyrase, putative /note=product assignment based on	0	cn10286	1895	1008	1450	98	70	142	1	1		FOR	1	1	sgmgfb-contig_2670	0	690	336	1245	0	10	0			0.47	Y			SIG	25-26	37.372	5.18	34.632	5.11	0.016	0.962	0.065	S	1	ExpAA=19.26 First60=19.25 PredHel=1 Topology=i5-24o	1	5.7
Cimex type apyrase
GM-8153	Apyrase precursor Cimex - type - truncated	s/enz-apyrase	GM-8153	E	*	280	Soluble calcium-activated nucleotidase 1, putative /note=product assignment	0	cn14392	1530	820	1810	98	45	794	23	1		FOR	1	1	sgmgfb-contig_7753	1e-167	580	280	1064	0	1	1							IND		31.583	6.36			0.109	0.052	0.904	_	2	ExpAA=0.04 First60=0.00 PredHel=0 Topology=o	0
Adenosine deaminase
gi|5817644	salivary gland growth factor-1 precursor	s/enz-ada		M		494																sgmgfb-contig_1012	0	988	494	1788	3	10	14					0.384181	Y	SIG	21-22	56.688	5.51	54.495	5.52						ExpAA=1.77 First60=1.75 PredHel=0 Topology=o	0
GM-1228	salivary gland growth factor-1 precursor	s/enz-ada	GM-1228	M	*	494	Salivary gland growth factor-1 precursor, putative /note=product assignment	0	cn7078	2912	1485	1753	99	85	65	1	1		FOR	1	1	sgmgfb-contig_1012	0	992	494	1788	3	10	14					0.384181	Y	SIG	21-22	56.627	5.51	54.454	5.52	0.024	0.924	0.075	S	1	ExpAA=1.77 First60=1.75 PredHel=0 Topology=o	0
GM-536	Adenosine deaminase-related growth factor C	s/enz-ada	GM-536	M	*	535	Adenosine deaminase-related growth factor, putative /note=product assignment	0	cn8882	2985	1586	1979	98	80	127	1	1		FOR	1	1	sgmgfb-contig_666	0	1086	535	1893	4	16	1							SIG	22-23	62.214	7	59.736	6.64	0.115	0.888	0.012	S	2	ExpAA=1.85 First60=1.82 PredHel=0 Topology=o	0
GM-5870	salivary secreted adenosine deaminase related protein	s/enz-ada-related	GM-5870	M	*	362	CG9345-PA (Adenosine deaminase-related growth factor C), putative /note=product	0	cn8873	2143	1089	1203	99	91	51	1	1		FOR	1	1	sgmgfb-contig_5506	0	722	362	1247	0	4	0							SIG	22-23	42.626	8.98	40.062	8.53	0.376	0.923	0.003	S	3	ExpAA=34.07 First60=23.04 PredHel=0 Topology=o	0
GM-537	salivary secreted adenosine deaminase related protein	s/enz-ada	GM-537	M	*	349	Salivary gland growth factor-2, putative /note=product assignment based on the	0	cn8877	1540	805	1301	99	62	97	1	1		FOR	1	1	sgmgfb-contig_667	0	697	349	1281	0	4	0							SIG	22-23	41.271	9.94	38.736	9.89	0.281	0.836	0.006	S	3	ExpAA=5.17 First60=4.46 PredHel=0 Topology=o	0
GM-4389	Adenine deaminase/adenosine deaminase	s/enz-ada	GM-4389	M	*	341	Adenosine deaminase-like protein, putative /note=product assignment based on the	0	cn11516	1966	1026	1488	98	69	63	1	1		FOR	1	1	sgmgfb-contig_4077	0	683	341	1507	2	4	0							CYT		38.908	6.2			0.069	0.119	0.891	_	2	ExpAA=0.01 First60=0.01 PredHel=0 Topology=o	0
GM-547	Adenine deaminase/adenosine deaminase - truncated	s/enz-ada	GM-547	M		211	Salivary gland growth factor-2, putative /note=product assignment based on the	0	cn8877	1223	633	1301	99	49	97	1	1		FOR	1	1	sgmgfb-contig_673	1e-119	424	211	753	0	1	0							SIG	22-23	24.295	9.39	21.819	9.3	0.297	0.832	0.007	S	3	ExpAA=8.70 First60=8.70 PredHel=0 Topology=o	0
GM-8738	Adenosine deaminase-related - truncated	s/enz-ada	GM-8738	T	*	154	Adenosine deaminase-related growth factor, putative /note=product assignment	0	cn8882	795	465	1979	96	23	1237	1	1		FOR	1	1	sgmgfb-contig_8325	9e-89	320	154	761	0	2	0							IND		17.548	7.81			0.062	0.428	0.555	_	5	ExpAA=0.32 First60=0.27 PredHel=0 Topology=o	0
Phospholipases
GM-2096	lysophospholipase 3 - Mus musculus - soluble fraction - lysophospholipase activity - ceramide metabolic process - calcium-independent phospholipase A2 activity	s/enz phospholipase	GM-2096	M	*	420	1-O-acylceramide synthase precursor, putative /note=product assignment based on	0	cn10824	2411	1263	1653	98	76	107	1	1		FOR	1	1	sgmgfb-contig_1815	0	869	420	1654	3	5	7							SIG	20-21	48.231	8.08	45.917	7.75	0.067	0.899	0.05	S	1	ExpAA=4.48 First60=3.95 PredHel=0 Topology=o	0
GM-2098	lysophospholipase 3 - truncated	s/enz phospholipase	GM-2098	M		194	1-O-acylceramide synthase precursor, putative /note=product assignment based on	0	cn10824	957	579	1653	95	35	107	1	1		FOR	1	1	sgmgfb-contig_1817	1e-116	413	194	639	0	1	0							SIG	20-21	22.512	8.33	20.15	7.89	0.073	0.929	0.036	S	1	ExpAA=4.76 First60=4.60 PredHel=0 Topology=o	0
GM-4366	secreted salivary phospholipase A2, group XIIA	s/enz phospholipase	GM-4366	M	*	235	Group XIIA secretory phospholipase A2 precursor, putative /note=product	0	cn1345	1403	708	1514	100	47	41	1	1		FOR	1	1	sgmgfb-contig_4047	1e-142	499	235	1619	2	4	0							SIG	21-22	26.585	7.44	24.124	7.08	0.05	0.888	0.073	S	1	ExpAA=14.67 First60=14.66 PredHel=0 Topology=o	0
Nitric Oxide synthetic machinery
GM-4682	Amino terminal fragment of salivary nitric oxide synthase	s/nosynthase	GM-4682	M		349	Nitric-oxide synthase, putative /note=product assignment based on the similarity	0	cn10665	1711	877	1397	99	63	405	1	1		FOR	1	1	sgmgfb-contig_4344	0	684	349	1932	0	5	0							CYT		38.718	9.79			0.517	0.032	0.598	_	5	ExpAA=0.00 First60=0.00 PredHel=0 Topology=o	0
GM-2503	Nitric-oxide synthase - truncated	s/nosynthase	GM-2503	L		523	Nitric-oxide synthase, putative /note=product assignment based on the similarity	0	cn10350	2940	1553	2292	99	68	25	1	1		FOR	1	1	sgmgfb-contig_2207	0	544	267	2925	0	7	0							CYT		59.346	6.07			0.057	0.061	0.952	_	1	ExpAA=0.16 First60=0.00 PredHel=0 Topology=o	0
GM-2502	salivary nitric oxide synthase - truncated	s/nosynthase	GM-2502	S	*	277	Nitric-oxide synthase, putative /note=product assignment based on the similarity	0	cn10350	1592	823	2292	99	36	1054	12	1		FOR	1	1	sgmgfb-contig_2206	1e-160	558	277	1236	0	8	0							CYT		31.606	5.94			0.068	0.056	0.922	_	1	ExpAA=0.10 First60=0.00 PredHel=0 Topology=o	0
GM-5084	nitric oxide synthase interacting protein	s/Nointeract	GM-5084	M	*	295	Nitric oxide synthase-interacting protein-like, putative /note=product	0	cn8623	1689	888	1099	98	81	124	1	1		FOR	1	1	sgmgfb-contig_4742	1e-171	595	295	1130	0	3	2							CYT		32.978	9.27			0.197	0.044	0.821	_	2	ExpAA=0.00 First60=0.00 PredHel=0 Topology=o	0
Prostaglandin E2 synthase
GM-4956	similar to prostaglandin E synthase 2	s/enz-pge2-synthase	GM-4956	M	*	416	Hypothetical protein Su(P), putative /note=product assignment based on the	0	cn9821	2432	1251	1661	99	75	123	1	1		FOR	1	1	sgmgfb-contig_4611	0	856	416	1457	3	2	0							CYT		47.679	9.15			0.863	0.025	0.211	M	2	ExpAA=0.72 First60=0.21 PredHel=0 Topology=o	0
Serine proteases
GM-1512	Predicted serine protease	s/imm/serine protease	GM-1512	M	*	717	Peptidase S9, prolyl oligopeptidase active site region, putative /note=product	0	cn6433	2976	1524	1615	99	94	1	632	1		FOR	1	1	sgmgfb-contig_1474	0	1477	717	2377	7	5	9							CYT		82.093	5.66			0.163	0.044	0.873	_	2	ExpAA=0.12 First60=0.00 PredHel=0 Topology=o	0
GM-2828	Clip domain serine protease easter precursor (EC 3.4.21.-) - - truncated	s/enz-serine protease	GM-2828	M		268	Prophenoloxidase activator, putative /note=product assignment based on the	0	cn12306	1475	764	1594	99	48	743	1	1		FOR	1	1	sgmgfb-contig_2707	1e-160	560	268	1590	1	4	0							SIG	20-21	30.737	7.49	28.299	6.77	0.037	0.824	0.325	S	3	ExpAA=2.17 First60=2.17 PredHel=0 Topology=o	0
GM-5815	salivary serine protease	s/enz-serine protease	GM-5815	M	*	406	Peptidase S1 and S6, chymotrypsin/Hap domain containing protein, putative	0	cn11258	2405	1221	1566	99	78	95	1	1		FOR	1	1	sgmgfb-contig_5458	0	849	406	1590	0	4	0							SIG	21-22	45.86	6.34	43.421	6.31	0.01	0.979	0.061	S	1	ExpAA=15.80 First60=14.92 PredHel=0 Topology=o	0
gi|24266652	Pro3	s/enz-serine protease		M		321																sgmgfb-contig_1606	2e-86	314	286	982	0	3	0							SIG	20-21	34.962	4.73	32.723	4.65						ExpAA=0.18 First60=0.11 PredHel=0 Topology=o	0
GM-1852	Salivary expressed serine protease	s/enz-serine protease	GM-1852	M	*	284	Serine protease Ssp3, putative /note=product assignment based on the similarity	0	cn6713	1505	855	1002	97	85	66	1	1		FOR	1	1	sgmgfb-contig_1606	1e-165	577	284	982	0	3	0							SIG	20-21	30.694	5.43	28.669	5.19	0.308	0.892	0.005	S	3	ExpAA=12.42 First60=10.36 PredHel=0 Topology=o	0
GM-6855	salivary serine protease fragment - truncated	s/enz-serine protease	GM-6855	G	*	128	Serine-type enodpeptidase, putative /note=product assignment based on the	0	cn12594	642	367	773	96	47	2	22	1		FOR	1	1	sgmgfb-contig_6477	4e-74	271	128	787	0	3	0							IND		15.053	8.96			0.024	0.486	0.549	_	5	ExpAA=6.66 First60=6.65 PredHel=0 Topology=o	0
GM-1198	truncated salivary gland expressed serine protease	s/enz-serine protease	GM-1198	E	*	198	ENSANGP00000020273, putative /note=product assignment based on the similarity to	0	cn4272	1168	593	1947	99	30	724	5	1		FOR	1	1	sgmgfb-contig_992	1e-119	421	198	740	0	3	0							CYT		22.285	7.05			0.066	0.037	0.949	_	1	ExpAA=3.88 First60=0.00 PredHel=0 Topology=o	0
gi|85822211	serine protease protein	s/enz-serine protease		M		520																sgmgfb-contig_2608	0	1091	520	2108	10	2	0							CYT		58.977	5.43								ExpAA=0.02 First60=0.00 PredHel=0 Topology=o	0
GM-2085	Trypsin - truncated	s/enz-serine protease	GM-2085	M		260	Pro3 precursor, putative /note=product assignment based on the similarity to	0	cn5960	1384	774	940	97	82	70	1	1		FOR	1	1	sgmgfb-contig_1806	1e-149	521	260	931	0	2	10							SIG	18-19	28.602	7.66	26.655	6.71	0.044	0.89	0.073	S	1	ExpAA=0.21 First60=0.13 PredHel=0 Topology=o	0
GM-2901	serine protease protein	s/enz-serine protease	GM-2901	M	*	520	Serine protease protein, putative /note=product assignment based on the	0	cn15499	3083	1563	2000	99	78	127	1	1		FOR	1	1	sgmgfb-contig_2608	0	1096	520	2108	10	2	0							CYT		58.954	5.42			0.043	0.817	0.241	S	3	ExpAA=0.02 First60=0.00 PredHel=0 Topology=o	0
GM-1200	Salivary trypsin	s/enz-serine protease	GM-1200	M	*	414	ENSANGP00000020273, putative /note=product assignment based on the similarity to	0	cn4272	2246	1245	1947	97	64	72	1	1		FOR	1	1	sgmgfb-contig_994	0	868	414	1459	0	2	0							SIG	19-20	46.036	5.86	44.083	5.68	0.024	0.931	0.097	S	1	ExpAA=0.80 First60=0.04 PredHel=0 Topology=o	0
GM-8910	salivary expressed trypsin	s/enz-serine protease	GM-8910	M	*	262	Tissue kallikrein, putative /note=product assignment based on the similarity to	0	cn10986	1564	789	884	100	89	11	1	1		FOR	1	1	sgmgfb-contig_8476	1e-153	534	262	948	0	2	0							SIG	22-23	28.968	9.57	26.477	9.49	0.078	0.969	0.015	S	1	ExpAA=4.35 First60=3.03 PredHel=0 Topology=o	0
GM-15696	serine protease - truncated	s/enz-serine protease	GM-15696	M		243	Peptidase, trypsin-like serine and cysteine domain containing protein, putative	0	GMsg32e12.p1k	1413	713	796	100	90	69	16	1		FOR	1	1	sgmgfb-contig_15302	1e-140	493	243	790	0	1	0							SIG	24-25	27.24	8.38	24.513	8.43	0.029	0.956	0.073	S	1	ExpAA=0.17 First60=0.06 PredHel=0 Topology=o	0
GM-1793	similar to Drosophila serine protease snake - truncated	s/enz-serine protease	GM-1793	M		172	Serine protease persephone precursor, putative /note=product assignment based on	0	cn353	908	514	1561	97	33	245	1	1		FOR	1	1	sgmgfb-contig_1616	7e-99	354	172	1034	1	1	0							SIG	24-25	19.073	6.42	16.324	7	0.028	0.93	0.077	S	1	ExpAA=5.59 First60=5.58 PredHel=0 Topology=o	0
GM-1197	Large serine protease expressed in fat body	s/enz-serine protease	GM-1197	M	*	423	ENSANGP00000020175, putative /note=product assignment based on the similarity to	0	cn4273	2522	1272	1639	100	78	112	1	1		FOR	1	1	sgmgfb-contig_991	0	889	422	1360	17	1	2	0.29648	Y	5.2	Y			SIG	19-20	46.867	5.48	44.941	5.32	0.032	0.939	0.077	S	1	ExpAA=0.34 First60=0.25 PredHel=0 Topology=o	0
GM-1792	fat body serine protease	s/enz-serine protease	GM-1792	M	*	390	Serine protease persephone precursor, putative /note=product assignment based on	0	cn353	2303	1176	1561	99	75	245	1	1		FOR	1	1	sgmgfb-contig_1615	0	790	390	1758	13	1	2			4.16	Y			SIG	24-25	42.647	5.22	39.905	5.22	0.026	0.928	0.076	S	1	ExpAA=5.76 First60=4.57 PredHel=0 Topology=o	0
GM-3211	fat body trypsin	s/enz-serine protease	GM-3211	M	*	353	Peptidase S1 and S6, chymotrypsin/Hap domain containing protein, putative	0	cn8256	2097	1062	1281	99	83	52	1	1		FOR	1	1	sgmgfb-contig_2917	0	746	353	1332	8	1	1							SIG	25-26	39.942	5.11	37.204	5.03	0.016	0.974	0.05	S	1	ExpAA=0.12 First60=0.10 PredHel=0 Topology=o	0
GM-1851	Trypsin	s/enz-serine protease	GM-1851	M	*	284	Serine protease Ssp3, putative /note=product assignment based on the similarity	0	cn6713	1695	855	1002	100	85	66	1	1		FOR	1	1	sgmgfb-contig_1605	1e-165	576	284	992	0	1	16			4.42	Y			SIG	20-21	30.756	5.61	28.734	5.3	0.28	0.878	0.006	S	3	ExpAA=15.83 First60=13.01 PredHel=0 Topology=o	0
GM-1196	masquerade-like serine protease - truncated	s/enz-serine protease	GM-1196	V	*	203	ENSANGP00000020175, putative /note=product assignment based on the similarity to	0	cn4273	1110	612	1639	97	37	772	1	1		FOR	1	1	sgmgfb-contig_990	1e-123	434	203	921	1	1	0							IND		23.012	5.99			0.055	0.047	0.961	_	1	ExpAA=0.46 First60=0.00 PredHel=0 Topology=o	0
GM-4461	Serine protease precursor - truncated	s/enz-serine protease	GM-4461	R	*	271	GA17623-PA (Fragment), putative /note=product assignment based on the similarity	0	cn1079	1530	816	1381	98	59	289	1	1		FOR	1	1	sgmgfb-contig_4150	1e-165	575	271	1154	2	1	0							CYT		30.692	5.77			0.176	0.062	0.834	_	2	ExpAA=0.03 First60=0.00 PredHel=0 Topology=o	0
GM-6857	masquerade-like serine protease - truncated	s/enz-serine protease	GM-6857	Q	*	155	Peptidase S1 and S6, chymotrypsin/Hap domain containing protein, putative	0	cn12653	793	468	797	96	59	112	1	1		REV	1	1	sgmgfb-contig_6475	4e-90	325	155	776	0	1	0							CYT		17.239	9.03			0.239	0.078	0.676	_	3	ExpAA=16.44 First60=0.05 PredHel=0 Topology=o	0
GM-8654	salivary expressed serine protease - truncated	s/enz-serine protease	GM-8654	K	*	106	Intestinal trypsin 5 precursor (EC 3.4.21.4) (Putative trypsin), putative	0	cn12462	636	321	722	100	44	396	1	1		REV	1	1	sgmgfb-contig_8244	4e-59	221	106	759	0	1	0							IND		11.828	5.61			0.053	0.208	0.846	_	2	ExpAA=0.02 First60=0.00 PredHel=0 Topology=o	0
GM-13887	Proclotting enzyme precursor (EC 3.4.21.86) - truncated	s/enz-serine protease	GM-13887	E	*	174	Proclotting enzyme precursor	0	cn9763	1041	525	1139	100	46	365	1	1		FOR	1	1	sgmgfb-contig_13528	1e-105	374	174	795	0	1	0							IND		19.711	8.3			0.209	0.072	0.746	_	3	ExpAA=0.01 First60=0.00 PredHel=0 Topology=o	0
GM-6856	clip domain serine protease - truncated	s/enz-serine protease	GM-6856	A	*	151	Peptidase S1 and S6, chymotrypsin/Hap domain containing protein, putative	0	cn12653	864	456	797	98	57	112	1	1		REV	1	1	sgmgfb-contig_6474	8e-87	313	151	743	0	1	0							CYT		16.262	9.26			0.151	0.065	0.828	_	2	ExpAA=4.47 First60=0.12 PredHel=0 Topology=o	0
GM-15578	clip-domain serine protease fragment	s/enz-serine protease	GM-15578	R		234	Prophenol oxidase activating enzyme precursor, putative /note=product assignment	0	GMsg23g12.q1k	1386	699	805	100	87	97	1	1		FOR	1	1	sgmgfb-contig_15143	1e-135	476	234	808	0	1	0							IND		26.605	6.12			0.157	0.042	0.84	_	2	ExpAA=0.00 First60=0.00 PredHel=0 Topology=o	0
Other enzymes
GM-14131	Lysosomal/prostatic acid phosphatases - truncated	s/enz-phosphatase	GM-14131	N		127	Acid phosphatase-1, putative /note=product assignment based on the similarity to	1e-156	cn3723	549	381	2196	93	17	1054	1	1		FOR			sgmgfb-contig_13743	1e-71	262	127	740	0	1	0							ANC		14.922	8.35			0.433	0.095	0.44	_	5	ExpAA=22.92 First60=0.00 PredHel=1 Topology=o90-112i	1	17.3
GM-3222	Lysosomal & prostatic acid phosphatases	s/enz-phosphatase	GM-3222	M	*	394	hypothetical protein /note=cluster composed of ESTs from adult salivary tissue	0	cn2471	2341	1185	1681	99	70	322	1	1		FOR	1	1	sgmgfb-contig_3160	0	825	394	1716	6	1	0							SIG	22-23	46.436	7.23	44.017	7.39	0.015	0.938	0.079	S	1	ExpAA=15.60 First60=15.57 PredHel=0 Topology=o	0
GM-6557	Metalloproteinase-related collagenase pM5 - truncated on both ends	s/enz-collagenase	GM-6557	A		255	Nodal modulator 3 precursor (pM5 protein 3), putative /note=product assignment	0	cn11434	1513	763	782	100	98	12	1	1		FOR	1	1	sgmgfb-contig_6167	1e-150	524	255	785	0	2	1							CYT		28.864	6.25			0.217	0.072	0.751	_	3	ExpAA=0.04 First60=0.00 PredHel=0 Topology=o	0
Protease inhibitors
Salivary antithrombin
gi|3929543	tsetse thrombin inhibitor precursor	s/antithrombin		M		53																sgmgfb-contig_5475	3e-25	108	53	347	0	1	0							SIG	19-20	5.854	4.12	3.545	3.89						ExpAA=18.46 First60=18.46 PredHel=1 Topology=i3-22o	1	35.8
Serpins
gi|83595255	serine protease inhibitor	s/serpin		M		437																sgmgfb-contig_2448	0	587	300	1375	3	3	1							SIG	23-24	48.651	5.94	46.181	5.95						ExpAA=0.25 First60=0.05 PredHel=0 Topology=o	0
gi|83595241	serine protease inhibitor 1	s/serpin		M		406																sgmgfb-contig_1369	0	792	406	1559	13	1	8	0.419308	Y	5.72	Y			SIG	27-28	45.267	5.75	42.353	5.66						ExpAA=17.77 First60=16.96 PredHel=1 Topology=i9-27o	1	4.4
gi|83595243	serine protease inhibitor 4	s/serpin		M		413																sgmgfb-contig_1321	0	775	405	1444	10	3	1							SIG	27-28	46.343	6.57	43.241	6.09						ExpAA=1.93 First60=1.87 PredHel=0 Topology=o	0
gi|83595249	serine protease inhibitor 6	s/serpin		M		240																sgmgfb-contig_1609	1e-120	425	214	1278	0	3	17	5.33665	Y	2.6	Y			CYT		27.028	4.94								ExpAA=0.13 First60=0.13 PredHel=0 Topology=o	0
Kunitz domain containing protein
GM-16650	Serine proteinase inhibitor (KU family)	s/kunitz	GM-16650	M	*	95	Male accessory gland serine protease inhibitor (Paragonial peptide D) (Acrosin	1e-120	cn10440	428	288	886	93	33	424	1	1		FOR			sgmgfb-contig_16256	5e-54	204	95	795	0	1	0							SIG	17-18	10.577	6.52	8.76	5.68	0.046	0.944	0.047	S	1	ExpAA=0.17 First60=0.17 PredHel=0 Topology=o	0
Small molecule binding families
GM-1704	Ejaculatory bulb protein III	s/cons	GM-1704	M	*	126	Ejaculatory bulb-specific protein 3 precursor (Ejaculatory bulb- specific	0	cn680	755	381	1155	100	33	376	1	1		FOR	1	1	sgmgfb-contig_1727	2e-70	258	126	999	5	3	10			2.34	Y			SIG	20-21	14.579	8.23	12.49	7.81	0.019	0.943	0.09	S	1	ExpAA=14.85 First60=14.85 PredHel=1 Topology=o4-21i	1	13.5
GM-4458	secreted phosphatidylethanolamine binding protein	s/cons	GM-4458	M	*	211	Phosphatidylethanolamine-binding protein, putative /note=product assignment	0	cn3518	1253	636	831	99	77	99	1	1		FOR	1	1	sgmgfb-contig_4552	1e-123	434	211	907	3	1	1							SIG	25-26	23.816	5.98	20.977	5.57	0.131	0.877	0.013	S	2	ExpAA=11.28 First60=11.26 PredHel=0 Topology=o	0
Antigen 5 family
GM-1862	Salivary antigen 5 precursor	s/ag-5	GM-1862	M	*	258	Antigen 5 precursor, putative /note=product assignment based on the similarity	0	cn9673	1516	777	987	99	79	37	1	1		FOR	1	1	sgmgfb-contig_1611	1e-155	541	258	1027	0	18	0			0.49	Y			SIG	16-17	28.994	8.47	27.286	8.34	0.027	0.936	0.096	S	1	ExpAA=0.14 First60=0.06 PredHel=0 Topology=o	0
GM-485	AF259957_1 ANTIGEN 5 PRECURSOR	s/ag5	GM-485	M	*	259	Antigen 5 precursor, putative /note=product assignment based on the similarity	0	cn513	1213	780	1044	94	75	117	1	1		FOR			sgmgfb-contig_370	1e-158	550	259	961	0	18	0			0.49	Y			SIG	20-21	28.99	8.58	26.954	8.58	0.017	0.966	0.048	S	1	ExpAA=4.71 First60=4.66 PredHel=0 Topology=o	0
gi|8927462	antigen 5 precursor	s/ag5		M		259																sgmgfb-contig_369	1e-157	548	259	1009	11	25	16							SIG	19-20	28.968	8.58	27.081	8.59						ExpAA=2.50 First60=2.48 PredHel=0 Topology=o	0
GM-486	salivary antigen 5 precursor - splice variant	s/ag5	GM-486	M	*	222	Antigen 5 precursor, putative /note=product assignment based on the similarity	0	cn512	1318	669	773	99	87	34	1	1		FOR	1	1	sgmgfb-contig_368	1e-133	469	222	851	0	2	0							SIG	19-20	24.72	8.21	22.843	8.24	0.017	0.962	0.073	S	1	ExpAA=3.58 First60=3.55 PredHel=0 Topology=o	0
Yellow protein family
GM-4104	Protein yellow precursor - dopachrome isomerase	s/yellow	GM-4104	M	*	415	Yellow protein, putative /note=product assignment based on the similarity to	0	cn8313	2444	1249	1668	99	75	263	1	1		FOR	1	1	sgmgfb-contig_3767	0	529	255	1690	4	1	2							SIG	19-20	47.876	5.19	45.806	5.19	0.021	0.969	0.06	S	1	ExpAA=0.31 First60=0.30 PredHel=0 Topology=o	0
GM-2745	yellow-f	s/yellow	GM-2745	M	*	444	CG8063-PA (GH17451p), putative /note=product assignment based on the similarity	0	cn2284	2639	1335	1491	99	90	93	1	1		FOR	1	1	sgmgfb-contig_2456	0	919	444	1459	8	1	2			2.86	Y			SIG	21-22	50.871	5.95	48.555	5.95	0.029	0.925	0.134	S	2	ExpAA=0.94 First60=0.74 PredHel=0 Topology=o	0
Mucins
gi|85822205	hemomucin protein	s/muc		M		549																sgmgfb-contig_930	0	1106	549	2812	15	14	2	0.516988	Y					BL	29-30	60.924	9.05	57.866	9.02						ExpAA=22.31 First60=22.11 PredHel=1 Topology=i7-29o	1	4
GM-2799	possible salivary mucin	s/muc	GM-2799	M	*	522																sgmgfb-contig_2643	0	1043	522	2318	1	8	2							CYT		58.821	6.07			0.243	0.061	0.7	_	3	ExpAA=22.86 First60=0.00 PredHel=1 Topology=o426-448i	1	4.2
GM-3365	Uncharacterized conserved secreted glycine-rich protein	s/muc	GM-3365	M	*	383	Inverted formin 2, putative /note=product assignment based on the similarity to	0	cn15085	2268	1152	2171	99	53	625	1	1		FOR	1	1	sgmgfb-contig_3062	0	801	383	2160	5	3	0							SIG	22-23	36.744	8.82	34.626	8.93	0.027	0.946	0.099	S	1	ExpAA=8.93 First60=8.09 PredHel=0 Topology=o	0
GM-1194	Secreted protein from expanded Brachycera family	s/muc	GM-1194	M	*	267	hypothetical protein /note=cluster composed of ESTs from adult salivary tissue	0	cn971	1584	799	1264	100	63	265	1	1		FOR	1	1	sgmgfb-contig_984	1e-152	533	267	1135	11	2	15			4.85	Y	0.373509	Y	SIG	20-21	29.606	6.33	27.476	6	0.04	0.952	0.028	S	1	ExpAA=1.79 First60=1.79 PredHel=0 Topology=o	0
GM-2819	hypothetical conserved secreted protein	s/muc	GM-2819	M	*	151	RH03863p (CG17574-PA), putative /note=cluster composed of ESTs from adult midgut	0	cn34	904	456	1470	100	31	232	1	1		FOR	1	1	sgmgfb-contig_2521	2e-89	322	151	1629	3	3	1							SIG	21-22	16.124	8.65	13.661	9.27	0.085	0.921	0.024	S	1	ExpAA=19.95 First60=19.91 PredHel=1 Topology=o4-23i	1	12.6
GM-5570	salivary mucin - truncated	s/muc	GM-5570	M		228																sgmgfb-contig_5222	1e-128	452	228	884	0	3	0							SIG	22-23	24.77	4.47	22.252	4.4	0.014	0.971	0.055	S	1	ExpAA=0.00 First60=0.00 PredHel=0 Topology=o	0
GM-1014	salivary and midgut mucin-like protein	s/muc	GM-1014	M	*	360																sgmgfb-contig_887	0	711	360	1487	0	7	7							SIG	24-25	39.465	8.88	36.717	8.42	0.072	0.813	0.057	S	2	ExpAA=32.33 First60=9.89 PredHel=1 Topology=o313-335i	1	6.1
GMN-14512	hypothetical secreted protein - truncated at 3 prime	s/muc	GMN-14512	M		235																sgmgfb-contig_14512	1e-129	455	235	872	0	1	0							SIG	24-25	25.319	9.48	22.686	9.4	0.043	0.873	0.075	S	2	ExpAA=7.67 First60=7.67 PredHel=0 Topology=o	0
GMN-15884	hypothetical secreted protein - truncated at 3 prime	s/muc	GMN-15884	M		158																sgmgfb-contig_15884	3e-96	345	158	1008	0	1	0							SIG	18-19	17.518	11.12	15.218	12.06	0.024	0.887	0.244	S	2	ExpAA=3.99 First60=3.99 PredHel=0 Topology=o	0
Immunity related
Lectins
GM-591	lectin	s/lectin	GM-591	M	*	169	Lectin, putative /note=product assignment based on the similarity to Glossina	0	cn7518	1011	510	1506	100	34	37	1	1		FOR	1	1	sgmgfb-contig_490	1e-104	371	169	1097	0	18	0			0.49	Y			SIG	18-19	19.803	4.85	17.675	4.75	0.134	0.739	0.159	S	3	ExpAA=0.00 First60=0.00 PredHel=0 Topology=o	0
GM-595	salivary C-type lectin	s/lectin	GM-595	M	*	125	Lectin, putative /note=product assignment based on the similarity to Glossina	1e-102	cn7518	369	226	1506	95	15	37	1	1		FOR	1	1	sgmgfb-contig_492	1e-71	262	125	820	0	1	0							SIG	18-19	14.64	6.88	12.479	6.46	0.112	0.637	0.213	S	3	ExpAA=0.02 First60=0.02 PredHel=0 Topology=o	0
Peptidoglycan recognition protein
gi|83595223	peptidoglycan recognition protein LC	s/imm pep		M		413																sgmgfb-contig_3439	0	836	413	2078	2	3	3							CYT		45.879	5.91								ExpAA=22.58 First60=0.00 PredHel=1 Topology=o213-235i	1	5.3
GM-4559	Predicted peptidoglycan-binding protein, contains LysM domain	s/imm	GM-4559	M	*	300	LysM and putative peptidoglycan-binding domain-containing protein 3, putative	0	GMsg69e07.q1k	908	478	674	98	71	197	1	1		FOR	1	1	sgmgfb-contig_4237	1e-171	594	300	2233	1	4	1							CYT		33.067	5.71			0.199	0.044	0.836	_	2	ExpAA=22.92 First60=0.00 PredHel=1 Topology=i254-276o	1	7.3
Fibrinogen - Ficolin proteins
GM-314	angiopoietin-like salivary protein	s/imm-angio	GM-314	M	*	349	Angiopoietin-related protein 2 precursor (Angiopoietin-like 2), putative	0	cn13092	2068	1051	1331	99	79	51	1	1		FOR	1	1	sgmgfb-contig_249	0	724	349	1246	0	93	14	28.5511	Y	0.59	Y			SIG	22-23	39.885	6.42	37.548	6.7	0.014	0.95	0.096	S	1	ExpAA=1.26 First60=1.26 PredHel=0 Topology=o	0
GM-315	salivary angiopoietin-like protein	s/imm-angio	GM-315	M	*	347	Angiopoietin-related protein 2 precursor (Angiopoietin-like 2), putative	0	cn13092	1673	1051	1331	95	79	51	1	1		FOR	1	1	sgmgfb-contig_250	0	724	347	1219	0	83	0	22.1471	Y	0.51	Y	17.715	Y	SIG	22-23	39.502	5.96	37.169	6.05	0.015	0.946	0.104	S	1	ExpAA=1.99 First60=1.98 PredHel=0 Topology=o	0
GM-8551	angiopoietin-like protein - truncated	s/imm-angio	GM-8551	Q	*	195	Angiopoietin-related protein 1 precursor (Angiopoietin-like 1), putative	0	cn12834	1166	588	1421	100	41	736	1	1		FOR	1	1	sgmgfb-contig_4339	1e-118	418	195	1447	0	6	0							IND		22.533	7.12			0.058	0.06	0.952	_	1	ExpAA=0.53 First60=0.00 PredHel=0 Topology=o	0
GM-313	angiopoietin-like secreted protein	s/imm-angio	GM-313	M	*	349	Angiopoietin-related protein 2 precursor (Angiopoietin-like 2), putative	0	cn13091	2089	1058	1140	99	93	6	26	1		FOR	1	1	sgmgfb-contig_248	0	728	349	1168	0	6	0							SIG	22-23	39.384	5.8	37.158	5.97	0.016	0.939	0.122	S	1	ExpAA=0.25 First60=0.23 PredHel=0 Topology=o	0
GM-312	salivary secreted angiopoietin-like protein	s/imm-angio	GM-312	M	*	347	Angiopoietin-related protein 2 precursor (Angiopoietin-like 2), putative	0	cn13092	1697	1051	1331	95	79	51	1	1		FOR	1	1	sgmgfb-contig_247	0	723	347	1328	0	5	0							SIG	22-23	39.63	6.17	37.244	6.29	0.015	0.945	0.1	S	1	ExpAA=3.57 First60=3.56 PredHel=0 Topology=o	0
GM-14838	Angiopoietin-related protein precursor - truncated	s/imm-angio	GM-14838	N	*	172	Angiopoietin-related protein 2 precursor (Angiopoietin-like 2), putative	0	cn13092	640	499	1331	91	37	618	1	1		FOR			sgmgfb-contig_14422	1e-104	373	172	610	0	1	0							IND		19.672	9.6			0.093	0.055	0.914	_	1	ExpAA=0.01 First60=0.00 PredHel=0 Topology=o	0
Alpha 2 macroglobulin - TEP
gi|85822201	TEP2 protein	s/alpha2		M		674																sgmgfb-contig_1394	0	1093	562	1898	6	6	1							CYT		75.77	5.02								ExpAA=0.02 First60=0.01 PredHel=0 Topology=o	0
Conserved proteins involved in defense response
GM-434	virus - induced protein	s/cons	GM-434	M	*	216	ATP synthase F0 subunit 6, putative /note=product assignment based on the	8e-77	cn5421	285	144	665	100	22	135	508	1		FOR	1	1	sgmgfb-contig_435	1e-123	434	216	1457	1	1	0							SIG	19-20	24.403	4.95	22.395	4.88	0.023	0.96	0.051	S	1	ExpAA=4.02 First60=4.02 PredHel=0 Topology=o	0
GM-431	virus - induced protein	s/cons	GM-431	M	*	216	ATP synthase F0 subunit 6, putative /note=product assignment based on the	2e-74	cn5421	278	144	665	99	22	135	508	1		FOR	1	1	sgmgfb-contig_434	1e-123	435	216	1314	8	4	0							SIG	19-20	24.377	5.04	22.418	4.96	0.026	0.952	0.051	S	1	ExpAA=2.73 First60=2.73 PredHel=0 Topology=o	0
GM-936	Defense response protein Drosophila homolog	s/cons	GM-936	M	*	129	Beta defensin, putative /note=product assignment based on predicted InterPro	0	cn12984	773	390	892	100	44	324	1	1		FOR	1	1	sgmgfb-contig_883	9e-77	280	129	779	0	1	0							SIG	25-26	13.881	6.02	11.221	5.37	0.024	0.942	0.057	S	1	ExpAA=8.87 First60=8.87 PredHel=0 Topology=o	0
Secreted polypeptides of conserved proteins of non-described families:
GMN-2418	hypothetical conserved secreted protein	s/uc	GMN-2418	M	*	635	GA15301-PA (Fragment), putative /note=product assignment based on the similarity	0	cn1093	2769	1397	1848	100	76	156	512	1		FOR	1	1	sgmgfb-contig_2418	0	977	464	2502	10	3	0							SIG	22-23	74.338	6.31	72.017	6.23	0.111	0.924	0.034	S	1	ExpAA=1.84 First60=1.83 PredHel=0 Topology=o	0
GM-1715	Uncharacterized conserved protein	s/uc	GM-1715	M	*	476	Coiled-coil domain-containing protein 47 precursor, putative /note=product	0	cn3988	2837	1431	1837	100	78	194	1	1		FOR	1	1	sgmgfb-contig_1663	0	959	476	1812	11	2	5			3.12	Y			SIG	27-28	55.281	5.18	52.287	5.06	0.015	0.961	0.052	S	1	ExpAA=27.41 First60=8.16 PredHel=0 Topology=o	0
GM-3350	hypothetical conserved secreted protein	s/uc	GM-3350	M	*	156	ENSANGP00000010503 (Fragment), putative /note=product assignment based on the	0	cn9658	926	467	900	100	52	424	3	1		FOR	1	1	sgmgfb-contig_3052	1e-89	323	156	1069	8	2	0							SIG	21-22	17.037	7.99	14.823	8.32	0.015	0.953	0.094	S	1	ExpAA=25.41 First60=9.45 PredHel=0 Topology=o	0
GM-4980	conserved hypothetical protein	s/uc	GM-4980	M	*	97	Hypothetical protein, putative /note=product assignment based on the similarity	1e-166	cn4315	583	294	935	100	31	399	1	1		FOR	1	1	sgmgfb-contig_4643	1e-55	209	97	949	0	4	0							SIG	24-25	11.26	8.76	8.303	9.11	0.024	0.965	0.061	S	1	ExpAA=20.41 First60=20.41 PredHel=1 Topology=i2-24o	1	22.7
GM-15051	hypothetical conserved secreted protein - truncated	s/uc	GM-15051	M		89	Chitin binding Peritrophin-A, putative /note=product assignment based on	1e-149	cn12295	523	264	904	100	29	248	1	1		FOR	1	1	sgmgfb-contig_14656	4e-50	191	89	759	0	1	0							SIG	28-29	9.959	6.03	6.978	5.5	0.031	0.969	0.019	S	1	ExpAA=21.25 First60=21.25 PredHel=1 Topology=i7-29o	1	24.7
GM-1413	putative salivary secreted peptide - truncated	s/uc	GM-1413	M		100	IP17018p (Fragment), putative /note=product assignment based on the similarity	1e-138	cn12351	488	250	733	99	34	484	1	1		FOR	1	1	sgmgfb-contig_1170	7e-55	206	100	806	0	3	3							SIG	27-28	12.025	9.95	8.884	9.94	0.052	0.905	0.062	S	1	ExpAA=41.85 First60=21.29 PredHel=2 Topology=o11-30i60-82o	2	41
GMN-14850	hypothetical conserved secreted protein - truncated at 3 prime	s/uk	GMN-14850	M		189																sgmgfb-contig_14850	1e-108	384	189	879	0	1	0							SIG	23-24	21.105	10.09	18.557	10.11	0.035	0.948	0.037	S	1	ExpAA=19.55 First60=19.52 PredHel=1 Topology=i7-29o	1	11.6
GM-5800	putative salivary secreted protein similar to Gurken - truncated	s/pep	GM-5800	M		120	Protein gurken precursor, putative /note=product assignment based on the	0	cn12590	710	358	834	100	43	467	1	1		FOR	1	1	sgmgfb-contig_5444	4e-63	234	120	903	0	3	1							SIG	23-24	13.73	6.72	11.185	6.13	0.033	0.944	0.048	S	1	ExpAA=9.90 First60=9.90 PredHel=0 Topology=o	0
Possibly multi genic Glossina-specific salivary secreted polypeptides
GE rich protein family
GM-2815	putative salivary secreted novel peptide	s/acidic	GM-2815	M	*	106																sgmgfb-contig_2515	8e-57	213	106	646	0	13	0			0.48	Y			SIG	20-21	10.494	4.55	8.328	4.44	0.023	0.94	0.072	S	1	ExpAA=1.21 First60=1.17 PredHel=0 Topology=o	0
GM-3689	putative salivary secreted protein	s/acidic	GM-3689	M	*	132																sgmgfb-contig_3386	6e-74	270	132	1004	0	9	0							SIG	20-21	14.259	5.34	11.974	5.01	0.023	0.928	0.109	S	1	ExpAA=0.88 First60=0.88 PredHel=0 Topology=o	0
GMN-8327	glycine/glutamate-rich protein - truncated at 5 prime	s/acidic	GMN-8327	G	*	83																sgmgfb-contig_8327	1e-44	172	83	370	0	2	0							CYT		7.879	4.62			0.053	0.07	0.952	_	1	ExpAA=0.05 First60=0.00 PredHel=0 Topology=o	0
GMN-8468	glycine/glutamate-rich protein	s/acidic	GMN-8468	M	*	76																sgmgfb-contig_8468	2e-39	155	76	646	0	1	0							SIG	20-21	7.542	4.73	5.346	4.55	0.022	0.95	0.059	S	1	ExpAA=8.67 First60=8.67 PredHel=0 Topology=o	0
GMN-14464	hypothetical secreted protein	s/acidic	GMN-14464	M	*	106																sgmgfb-contig_14464	9e-58	216	106	496	0	1	0							SIG	20-21	10.253	4.56	8.164	4.44	0.018	0.949	0.075	S	1	ExpAA=3.43 First60=3.02 PredHel=0 Topology=o	0
Glycine-Proline rich protein family
GMN-1218	hypothetical conserved secreted protein	s/gly rich	GMN-1218	M	*	239																sgmgfb-contig_1218	1e-156	544	239	1068	0	5	1							SIG	18-19	26.779	6.85	24.706	6.29	0.106	0.898	0.038	S	2	ExpAA=0.02 First60=0.02 PredHel=0 Topology=o	0
GM-8532	salivary proline-rich protein - truncated	s/gly rich	GM-8532	H	*	236																sgmgfb-contig_8128	1e-156	544	236	1009	0	2	0							IND		26.568	6.25			0.026	0.866	0.219	S	2	ExpAA=0.06 First60=0.06 PredHel=0 Topology=o	0
GM-1320	salivary glycine and proline rich protein - truncated	s/gly rich	GM-1320	A	*	239																sgmgfb-contig_1216	1e-155	541	239	1059	1	12	1							IND		26.626	6.73			0.431	0.7	0.011	S	4	ExpAA=0.12 First60=0.12 PredHel=0 Topology=o	0
FB-SG-20kDa family
GM-2259	putative salivary secreted protein	s/pep	GM-2259	M	*	177	Ubiquitin, putative /note=product assignment based on the similarity to Homo	2e-34	cn14210	145	93	888	94	10	518	442	1		FOR			sgmgfb-contig_1948	1e-106	377	177	710	2	4	0							SIG	19-20	21.31	5.83	19.353	5.63	0.027	0.941	0.078	S	1	ExpAA=3.11 First60=3.02 PredHel=0 Topology=o	0
GM-4174	hypothetical secreted protein	s/muc	GM-4174	M	*	173	Hypothetical protein, putative /note=product assignment based on the similarity	0	cn2847	1035	522	1128	100	46	320	1	1		REV	1	1	sgmgfb-contig_3839	1e-102	365	173	651	5	2	0							SIG	19-20	20.921	6.21	18.905	5.97	0.026	0.947	0.072	S	1	ExpAA=9.49 First60=9.37 PredHel=0 Topology=o	0
GM-3832	hypothetical secreted protein	s/pep	GM-3832	M	*	187	Ribosomal protein L7Ae/L30e/S12e/Gadd45 family protein, putative /note=product	2e-55	cn3324	214	148	835	93	18	452	418	1		FOR			sgmgfb-contig_3516	1e-109	387	187	730	6	2	0							SIG	18-19	22.104	5.97	20.15	5.85	0.033	0.955	0.052	S	1	ExpAA=0.60 First60=0.55 PredHel=0 Topology=o	0
GM-4007	putative salivary secreted protein	s/pep	GM-4007	M	*	179																sgmgfb-contig_3672	1e-108	385	179	677	4	2	0							SIG	18-19	21.163	5.74	19.302	5.62	0.137	0.916	0.022	S	2	ExpAA=0.11 First60=0.10 PredHel=0 Topology=o	0
GM-2258	hypothetical secreted protein	s/pep	GM-2258	M	*	177	Ubiquitin, putative /note=product assignment based on the similarity to Homo	2e-34	cn14210	145	93	888	94	10	518	442	1		FOR			sgmgfb-contig_1947	1e-105	376	177	659	5	1	0							SIG	19-20	21.276	5.83	19.258	5.63	0.027	0.936	0.078	S	1	ExpAA=3.12 First60=2.96 PredHel=0 Topology=o	0
Salivary acidic 8 kDa peptide family
GM-1774	putative salivary secreted peptide	s/pep	GM-1774	M	*	101																sgmgfb-contig_1518	1e-53	202	101	1203	0	11	0			0.48	Y			SIG	22-23	11.293	4.07	8.851	3.83	0.016	0.971	0.065	S	1	ExpAA=17.36 First60=15.60 PredHel=0 Topology=o	0
GM-1937	putative salivary secreted protein	s/pep	GM-1937	M	*	96																sgmgfb-contig_1677	4e-49	187	96	694	0	6	0							SIG	22-23	10.764	4.08	8.238	3.94	0.019	0.989	0.026	S	1	ExpAA=23.13 First60=22.03 PredHel=1 Topology=o4-26i	1	22.9
GM-1775	hypothetical secreted protein	s/pep	GM-1775	M	*	100																sgmgfb-contig_1519	5e-53	200	100	754	0	1	0							SIG	22-23	11.167	4.1	8.721	3.85	0.015	0.977	0.05	S	1	ExpAA=17.55 First60=15.71 PredHel=0 Topology=o	0
Basic 6.5kDa family
GMN-129	hypothetical secreted peptide precursor	s/uk	GMN-129	M	*	67	Ras-like GTP-binding protein Rho1 precursor, putative /note=product assignment	1e-35	Tse33a07.q1c	147	161	2593	90	6	2355	1	2	NOINT	FOR			sgmgfb-contig_129	2e-34	139	67	629	0	3	0							BL		8.307	9.78			0.491	0.874	0.007	S	4	ExpAA=36.93 First60=36.93 PredHel=2 Topology=i5-23o33-52i	2	55.2
GMN-4307	hypothetical secreted peptide precursor	s/uk	GMN-4307	M	*	72																sgmgfb-contig_4307	5e-38	150	72	1921	0	2	4							SIG	20-21	9.059	5.99	6.467	8.15	0.009	0.993	0.032	S	1	ExpAA=39.63 First60=39.63 PredHel=2 Topology=i7-29o34-48i	2	50
Basic 6kda family
GMN-16121	hypothetical protein similar to Plasmodium protein	s/plasm	GMN-16121	M		68																sgmgfb-contig_16121	2e-40	159	68	722	0	1	0							ANC		8.217	5.22			0.005	0.998	0.026	S	1	ExpAA=45.76 First60=41.13 PredHel=2 Topology=o10-32i44-66o	2	64.7
GMN-6827	hypothetical secreted cysteine rich protein	s/cons	GMN-6827	M	*	69																sgmgfb-contig_6827	7e-42	163	69	843	1	1	0							BL	20-21	8.432	8.3	6.032	8.61	0.014	0.992	0.019	S	1	ExpAA=41.58 First60=40.14 PredHel=2 Topology=i7-29o44-66i	2	63.8
5.8 kDa histidine rich peptide family
GMN-14221	hypothetical secreted peptide precursor - truncated at 3 prime	s/uk	GMN-14221	M		66																sgmgfb-contig_14221	1e-38	153	66	550	0	1	0							SIG	19-20	8.192	7.2	5.852	7.38	0.031	0.891	0.081	S	1	ExpAA=20.02 First60=19.88 PredHel=1 Topology=i2-21o	1	28.8
GM-14875	hypothetical secreted protein	s/pep	GM-14875	M	*	67																sgmgfb-contig_14489	2e-37	148	67	429	0	1	0							SIG	17-18	7.629	9.37	5.783	9.73	0.138	0.723	0.11	S	3	ExpAA=2.53 First60=2.53 PredHel=0 Topology=o	0
Basic 4kDa family
GMN-8418	hypothetical secreted peptide precursor	s/uk	GMN-8418	M	*	60																sgmgfb-contig_8418	7e-31	127	60	1348	0	2	0							SIG	22-23	7.358	9.52	4.703	9.7	0.044	0.929	0.039	S	1	ExpAA=17.64 First60=17.64 PredHel=1 Topology=i7-29o	1	36.7
GMN-15345	hypothetical secreted peptide precursor	s/uk	GMN-15345	M	*	57																sgmgfb-contig_15345	4e-30	124	57	679	0	1	0							SIG	29-30	7.083	9.46	3.572	9.58	0.057	0.946	0.023	S	1	ExpAA=21.92 First60=21.92 PredHel=1 Topology=i9-31o	1	38.6
Basic 3kDa family
GMN-122	hypothetical secreted peptide precursor	s/uk	GMN-122	M	*	53	Vacuolar ATP synthase 16 kDa proteolipid subunit, putative /note=product	3e-48	cn4363	188	99	3585	98	3	1865	64	1		REV			sgmgfb-contig_122	6e-27	114	53	1414	0	2	1							SIG	23-24	6.75	8.89	3.841	9.52	0.014	0.979	0.039	S	1	ExpAA=23.00 First60=23.00 PredHel=1 Topology=o5-27i	1	41.5
GMN-7766	hypothetical secreted peptide precursor	s/uk	GMN-7766	M	*	50																sgmgfb-contig_7766	2e-23	102	50	527	0	1	1							SIG	30-31	6.077	9.86	2.463	10.29	0.013	0.944	0.17	S	2	ExpAA=23.31 First60=23.31 PredHel=1 Topology=o15-37i	1	44
Other E rich proteins
GMN-6428	hypothetical secreted protein	s/acidic	GMN-6428	M	*	185																sgmgfb-contig_6428	1e-107	382	185	840	0	1	0							SIG	23-24	22.038	8.89	19.359	8.63	0.015	0.967	0.066	S	1	ExpAA=5.17 First60=5.17 PredHel=0 Topology=o	0
GM-5166	salivary secreted acidic protein	s/acidic	GM-5166	M		359	RNA-directed RNA polymerase, P3D protein family protein, putative /note=cluster	2e-35	cn11957	149	91	661	95	14	552	852	1		FOR			sgmgfb-contig_6427	0	738	359	1180	0	2	0							SIG	23-24	41.67	4.25	38.991	4.23	0.015	0.967	0.066	S	1	ExpAA=4.77 First60=4.77 PredHel=0 Topology=o	0
GM-1331	hypothetical conserved protein	s/acidic	GM-1331	M	*	309	Myosin regulatory light chain 2 (MLC-2), putative /note=product assignment based	3e-37	cn10717	155	218	1294	84	17	969	714	1		FOR			sgmgfb-contig_6427	5e-13	70.5	179	1180	0	2	0							SIG	20-21	35.793	4.74	33.582	4.73	0.04	0.892	0.17	S	2	ExpAA=0.00 First60=0.00 PredHel=0 Topology=o	0
GM-539	putative salivary acidic secreted protein	s/acidic	GM-539	M	*	133	Salivary gland growth factor-2, putative /note=product assignment based on the	2e-20	cn8877	97.6	49	1301	100	4	1091	354	1		FOR			sgmgfb-contig_676	1e-66	246	120	640	0	1	0							SIG	16-17	15.639	3.42	13.839	3.42	0.096	0.628	0.389	S	4	ExpAA=0.00 First60=0.00 PredHel=0 Topology=o	0
Other possibly salivary secreted polypeptides
GM-2233	hypothetical salivary secreted protein	s/uc	GM-2233	M	*	208																sgmgfb-contig_1926	1e-123	434	208	2697	0	12	0			0.48	Y			SIG	24-25	23.065	5.06	20.567	5.06	0.033	0.86	0.089	S	2	ExpAA=39.51 First60=20.98 PredHel=2 Topology=o4-26i94-116o	2	21.2
GM-4306	Putative salivary secreted peptide	s/pep	GM-4306	M	*	93																sgmgfb-contig_3987	7e-47	180	93	1136	0	7	0							SIG	23-24	10.301	11.28	7.814	11.61	0.053	0.976	0.03	S	1	ExpAA=19.21 First60=19.00 PredHel=1 Topology=o4-23i	1	20.4
GMN-3996	hypothetical secreted peptide precursor	s/uk	GMN-3996	M	*	53	Pectin lyase fold/virulence factor domain containing protein, putative	3e-88	cn10631	321	162	976	100	17	78	1	1		FOR	1	1	sgmgfb-contig_3996	1e-23	102	53	930	0	7	0							SIG	24-25	5.63	6.51	3.036	5.36	0.017	0.965	0.051	S	1	ExpAA=19.10 First60=19.10 PredHel=1 Topology=i7-24o	1	32.1
GMN-1045	hypothetical secreted peptide precursor	s/uk	GMN-1045	M	*	67																sgmgfb-contig_1045	2e-37	149	67	2283	0	6	0							SIG	17-18	8.067	6	6.057	6.32	0.067	0.501	0.538	_	5	ExpAA=0.03 First60=0.03 PredHel=0 Topology=i	0
GM-1770	Putative salivary secreted protein with basic tail	h/pep	GM-1770	M	*	70																sgmgfb-contig_1514	2e-36	145	70	1074	0	6	0							SIG	23-24	7.968	9.3	5.346	10.02	0.02	0.978	0.042	S	1	ExpAA=35.17 First60=35.17 PredHel=2 Topology=i7-24o28-50i	2	55.7
GMN-2557	hypothetical secreted protein	s/uk	GMN-2557	M	*	87																sgmgfb-contig_2557	3e-45	174	87	3539	5	5	2							SIG	20-21	9.884	10.01	7.562	9.66	0.112	0.843	0.048	S	2	ExpAA=0.81 First60=0.64 PredHel=0 Topology=o	0
GM-5855	Putative salivary secreted protein	s/pep	GM-5855	M	*	73																sgmgfb-contig_5492	2e-39	155	73	520	0	4	0							SIG	16-17	8.157	5.57	6.306	4.98	0.038	0.921	0.094	S	1	ExpAA=7.37 First60=7.37 PredHel=0 Topology=o	0
GMN-1513	hypothetical secreted protein with basic tail	s/pep	GMN-1513	M	*	86																sgmgfb-contig_1513	2e-47	182	86	1289	0	4	0							BL	23-24	9.974	10	7.356	10.26	0.041	0.981	0.016	S	1	ExpAA=43.07 First60=43.06 PredHel=2 Topology=i5-27o37-59i	2	51.2
GMN-3656	hypothetical secreted peptide precursor	s/uk	GMN-3656	M	*	51																sgmgfb-contig_3656	5e-27	114	51	1412	0	4	0							SIG	20-21	6.203	9.38	3.798	9.78	0.095	0.93	0.023	S	1	ExpAA=5.99 First60=5.99 PredHel=0 Topology=o	0
GMN-4244	hypothetical secreted peptide precursor	s/uk	GMN-4244	M	*	52																sgmgfb-contig_4244	3e-25	108	52	1040	1	4	1							SIG	16-17	6.528	9.89	4.564	9.31	0.266	0.812	0.024	S	3	ExpAA=38.24 First60=38.24 PredHel=2 Topology=o4-26i31-50o	2	78.8
GMN-3305	hypothetical secreted peptide precursor	s/uk	GMN-3305	M	*	86																sgmgfb-contig_3305	1e-42	166	86	1298	1	3	0							SIG	33-34	9.753	7.89	6.247	6.78	0.167	0.423	0.362	S	5	ExpAA=22.75 First60=22.75 PredHel=1 Topology=i20-42o	1	25.6
GM-4132	putative salivary secreted peptide	s/pep	GM-4132	M	*	52																sgmgfb-contig_3793	3e-26	111	52	1842	2	3	2							SIG	17-18	5.789	8.57	4.025	8.92	0.07	0.893	0.067	S	1	ExpAA=11.01 First60=11.01 PredHel=0 Topology=o	0
GMN-1195	hypothetical secreted peptide precursor	s/muc	GMN-1195	M	*	52																sgmgfb-contig_1195	1e-24	106	52	811	0	3	0							SIG	15-16	6.052	7.86	4.371	6.9	0.055	0.988	0.007	S	1	ExpAA=41.61 First60=41.61 PredHel=2 Topology=o4-26i31-50o	2	78.8
GMN-2039	hypothetical secreted peptide precursor	s/uk	GMN-2039	M	*	61																sgmgfb-contig_2039	6e-33	134	61	1163	0	3	2							SIG	18-19	7.294	9.13	5.099	7.91	0.52	0.303	0.069	M	4	ExpAA=0.40 First60=0.40 PredHel=0 Topology=o	0
GMN-3353	hypothetical secreted peptide precursor	s/uk	GMN-3353	M	*	67																sgmgfb-contig_3353	1e-34	139	67	1922	0	3	6							SIG	17-18	8.403	8.96	6.311	4.56	0.287	0.799	0.026	S	3	ExpAA=41.63 First60=35.96 PredHel=2 Topology=i12-34o44-66i	2	65.7
GM-5822	putative salivary secreted peptide	s/pep	GM-5822	M	*	88																sgmgfb-contig_8033	2e-47	182	88	809	0	2	0							SIG	18-19	10.603	8.93	8.357	7.09	0.158	0.747	0.142	S	3	ExpAA=18.85 First60=13.07 PredHel=0 Topology=o	0
GM-8639	putative salivary secreted peptide	s/pep	GM-8639	M	*	47																sgmgfb-contig_8231	7e-23	100	47	880	0	2	0							SIG	23-24	5.348	4.22	2.663	3.87	0.02	0.962	0.05	S	1	ExpAA=20.29 First60=20.29 PredHel=1 Topology=i7-24o	1	36.2
GM-8697	putative salivary secreted protein	s/pep	GM-8697	M	*	84																sgmgfb-contig_8288	3e-47	181	84	1075	0	2	0							SIG	20-21	9.697	7.66	7.263	7.13	0.129	0.707	0.092	S	3	ExpAA=3.17 First60=2.56 PredHel=0 Topology=o	0
GMN-2834	hypothetical secreted peptide precursor	s/uk	GMN-2834	M	*	53																sgmgfb-contig_2834	6e-27	114	53	1433	0	2	0							SIG	30-31	6.137	9.83	2.748	9.7	0.255	0.169	0.364	_	5	ExpAA=0.82 First60=0.82 PredHel=0 Topology=i	0
GMN-3600	hypothetical secreted peptide precursor	s/uk	GMN-3600	M	*	52																sgmgfb-contig_3600	3e-28	118	52	1489	1	2	5							SIG	23-24	6.133	8.4	3.639	8.96	0.05	0.862	0.082	S	2	ExpAA=0.57 First60=0.57 PredHel=0 Topology=i	0
GMN-3943	hypothetical secreted peptide precursor	s/uk	GMN-3943	M	*	60																sgmgfb-contig_3943	5e-30	124	60	1250	0	2	5							SIG	16-17	7.437	9.9	5.493	10.11	0.041	0.939	0.048	S	1	ExpAA=15.58 First60=15.58 PredHel=0 Topology=o	0
GMN-3978	hypothetical secreted peptide precursor	s/uk	GMN-3978	M	*	53																sgmgfb-contig_3978	1e-27	116	53	1057	0	2	0							SIG	18-19	6.384	8.99	4.312	8.62	0.018	0.977	0.047	S	1	ExpAA=22.82 First60=22.82 PredHel=1 Topology=i2-24o	1	41.5
GMN-4004	hypothetical secreted peptide precursor	s/uk	GMN-4004	M	*	55																sgmgfb-contig_4004	3e-27	115	55	1333	3	2	1							SIG	17-18	6.162	8.91	4.47	8.9	0.17	0.835	0.056	S	2	ExpAA=28.78 First60=28.78 PredHel=1 Topology=o10-32i	1	40
GMN-4439	hypothetical secreted peptide precursor	s/uk	GMN-4439	M	*	86																sgmgfb-contig_4439	2e-45	175	86	2300	3	2	0							SIG	20-21	9.764	7.96	7.625	8.49	0.076	0.94	0.045	S	1	ExpAA=10.92 First60=10.92 PredHel=0 Topology=o	0
GMN-5854	hypothetical secreted peptide precursor	s/uk	GMN-5854	M	*	63																sgmgfb-contig_5854	4e-33	134	63	1483	1	2	0							SIG	16-17	7.345	6.68	5.581	6.73	0.139	0.791	0.134	S	2	ExpAA=26.78 First60=26.77 PredHel=1 Topology=o32-54i	1	34.9
GMN-5924	hypothetical secreted peptide precursor	s/uk	GMN-5924	M	*	70																sgmgfb-contig_5924	4e-36	144	70	1247	1	2	0							SIG	28-29	8.079	8.2	4.815	7.93	0.014	0.995	0.02	S	1	ExpAA=44.61 First60=40.69 PredHel=2 Topology=i13-35o45-67i	2	62.9
GMN-5981	hypothetical secreted protein	s/uk	GMN-5981	M	*	92																sgmgfb-contig_5981	2e-49	189	92	1338	1	2	0							SIG	21-22	11.052	9.51	8.648	9.51	0.051	0.993	0.008	S	1	ExpAA=45.55 First60=38.41 PredHel=2 Topology=i13-35o45-67i	2	47.8
GMN-6242	hypothetical secreted peptide precursor	s/uk	GMN-6242	M	*	56	ENSANGP00000010457 (Fragment), putative /note=product assignment based on the	3e-82	cn6908	301	172	1412	98	12	296	1	1		FOR	1	1	sgmgfb-contig_6242	3e-26	111	56	635	0	2	1							SIG	16-17	6.318	6.5	4.605	6.41	0.026	0.986	0.024	S	1	ExpAA=42.12 First60=42.12 PredHel=2 Topology=o5-27i32-49o	2	69.6
GMN-6286	hypothetical secreted peptide precursor	s/uk	GMN-6286	M	*	77																sgmgfb-contig_6286	2e-42	165	77	1131	0	2	1							BL	19-20	9.54	9.85	7.186	10.46	0.019	0.906	0.312	S	3	ExpAA=22.17 First60=22.17 PredHel=1 Topology=o6-28i	1	28.6
GMN-6294	hypothetical secreted peptide precursor	s/uk	GMN-6294	M	*	90																sgmgfb-contig_6294	8e-49	186	90	1441	0	2	1							SIG	41-42	11.019	9.93	6.041	9.62	0.164	0.961	0.024	S	2	ExpAA=21.87 First60=21.81 PredHel=1 Topology=i21-43o	1	24.4
GMN-6348	hypothetical secreted peptide precursor	s/uk	GMN-6348	M	*	67																sgmgfb-contig_6348	1e-32	133	67	1211	0	2	1							SIG	18-19	7.664	10.03	5.706	10.03	0.064	0.876	0.199	S	2	ExpAA=36.94 First60=34.44 PredHel=2 Topology=o4-21i41-63o	2	58.2
GMN-763	hypothetical secreted protein - truncated at 3 prime	s/uk	GMN-763	M		145	PFTAIRE-interacting factor 1A (CG33719-PA, isoform A), putative /note=product	1e-128	cn11741	456	402	5104	88	8	3328	33	1		REV			sgmgfb-contig_763	4e-79	288	145	461	0	2	0							SIG	18-19	16.236	9.25	14.441	9.25	0.009	0.986	0.066	S	1	ExpAA=49.00 First60=25.33 PredHel=2 Topology=i2-24o94-116i	2	30.3
GMN-7951	hypothetical secreted peptide precursor	s/uk	GMN-7951	M	*	56																sgmgfb-contig_7951	3e-26	111	56	456	0	2	0							SIG	19-20	6.51	10.02	4.543	10.16	0.073	0.901	0.026	S	1	ExpAA=18.52 First60=18.52 PredHel=1 Topology=o4-23i	1	33.9
GMN-7980	hypothetical secreted peptide precursor	s/uk	GMN-7980	M	*	74																sgmgfb-contig_7980	2e-40	159	74	1172	0	2	0							BL	33-34	9.259	10.92	5.244	10.42	0.175	0.756	0.07	S	3	ExpAA=28.28 First60=25.55 PredHel=1 Topology=i19-41o	1	29.7
GMN-8022	hypothetical secreted peptide precursor	s/uk	GMN-8022	M	*	81																sgmgfb-contig_8022	4e-40	157	81	1360	0	2	0							SIG	26-27	9.167	12.02	6.053	12.49	0.094	0.944	0.008	S	1	ExpAA=15.44 First60=15.44 PredHel=0 Topology=o	0
GMN-8078	hypothetical secreted protein	s/uk	GMN-8078	M	*	92																sgmgfb-contig_8078	4e-49	187	92	1343	0	2	0							SIG	27-28	10.776	8.69	7.701	7.81	0.008	0.992	0.047	S	1	ExpAA=52.92 First60=30.08 PredHel=2 Topology=i7-29o67-89i	2	47.8
GMN-8106	hypothetical secreted protein - truncated at 3 prime	s/uk	GMN-8106	M		119																sgmgfb-contig_8106	2e-63	235	119	1106	0	2	0							SIG	22-23	13.3	10.06	10.608	10.04	0.036	0.856	0.068	S	2	ExpAA=42.33 First60=36.03 PredHel=2 Topology=i7-25o45-67i	2	33.6
GMN-8111	hypothetical secreted peptide precursor	s/uk	GMN-8111	M	*	65																sgmgfb-contig_8111	2e-35	142	65	767	0	2	0							ANC		7.275	10.46			0.4	0.605	0.028	S	4	ExpAA=22.54 First60=22.53 PredHel=1 Topology=i13-35o	1	33.8
GMN-8122	hypothetical secreted peptide precursor	s/uk	GMN-8122	M	*	81																sgmgfb-contig_8122	5e-43	167	81	1425	0	2	0							SIG	24-25	9.348	6.79	6.738	7.69	0.015	0.982	0.061	S	1	ExpAA=25.01 First60=17.42 PredHel=0 Topology=o	0
GMN-8132	hypothetical secreted peptide precursor	s/uk	GMN-8132	M	*	67																sgmgfb-contig_8132	2e-34	138	67	752	0	2	0							BL	40-41	7.838	8.91	3.06	9.19	0.016	0.97	0.126	S	1	ExpAA=38.09 First60=37.36 PredHel=1 Topology=o15-37i	1	32.8
GMN-8145	hypothetical secreted peptide precursor	s/uk	GMN-8145	M	*	82																sgmgfb-contig_8145	3e-44	171	82	1068	0	2	0							BL	25-26	10.199	9.93	7.16	9.8	0.066	0.501	0.429	S	5	ExpAA=0.05 First60=0.05 PredHel=0 Topology=o	0
GMN-8151	hypothetical secreted peptide precursor	s/uk	GMN-8151	M	*	81																sgmgfb-contig_8151	4e-46	177	81	773	0	2	0							SIG	21-22	9.439	9.07	7.173	9.07	0.021	0.804	0.349	S	3	ExpAA=12.36 First60=12.35 PredHel=0 Topology=i	0
GMN-8153	hypothetical secreted peptide precursor	s/uk	GMN-8153	M	*	56																sgmgfb-contig_8153	6e-28	117	56	710	0	2	0							SIG	29-30	6.515	8.52	3.2	8.99	0.007	0.994	0.044	S	1	ExpAA=30.50 First60=30.50 PredHel=1 Topology=o15-37i	1	39.3
GMN-8203	hypothetical secreted peptide precursor	s/uk	GMN-8203	M	*	77																sgmgfb-contig_8203	3e-43	168	77	1070	0	2	0							SIG	21-22	8.93	9.32	6.33	9.56	0.072	0.897	0.103	S	2	ExpAA=9.69 First60=6.70 PredHel=0 Topology=i	0
GMN-8239	hypothetical secreted peptide precursor	s/uk	GMN-8239	M	*	70																sgmgfb-contig_8239	6e-35	140	70	812	0	2	0							SIG	20-21	8.227	9.63	5.801	9.82	0.132	0.839	0.071	S	2	ExpAA=3.22 First60=2.98 PredHel=0 Topology=o	0
GMN-8260	hypothetical secreted peptide precursor	s/uk	GMN-8260	M	*	58																sgmgfb-contig_8260	1e-31	129	58	1258	0	2	0							SIG	16-17	6.906	9.16	5.075	8.52	0.499	0.7	0.021	S	4	ExpAA=32.76 First60=32.76 PredHel=2 Topology=i5-23o38-57i	2	63.8
GMN-8262	hypothetical secreted protein	s/uk	GMN-8262	M	*	166																sgmgfb-contig_8262	1e-94	340	166	1168	0	2	0							BL	20-21	19.682	9.47	17.398	9.71	0.067	0.468	0.474	_	5	ExpAA=18.04 First60=11.84 PredHel=0 Topology=o	0
GMN-8272	hypothetical secreted peptide precursor	s/uk	GMN-8272	M	*	51																sgmgfb-contig_8272	5e-25	107	51	1072	0	2	0							SIG	18-19	6.214	9.39	4.088	8	0.402	0.276	0.245	M	5	ExpAA=0.00 First60=0.00 PredHel=0 Topology=o	0
GMN-8302	hypothetical secreted peptide precursor	s/uk	GMN-8302	M	*	64																sgmgfb-contig_8302	2e-32	132	64	1064	0	2	0							SIG	30-31	7.234	9.92	3.928	9.53	0.076	0.841	0.037	S	2	ExpAA=11.63 First60=11.63 PredHel=0 Topology=i	0
GMN-8330	hypothetical secreted peptide precursor	s/uk	GMN-8330	M	*	61																sgmgfb-contig_8330	9e-29	120	61	1196	0	2	0							BL	30-31	7.316	10.45	3.803	10.38	0.053	0.932	0.029	S	1	ExpAA=22.09 First60=22.09 PredHel=1 Topology=o4-26i	1	36.1
GMN-8459	hypothetical secreted peptide precursor	s/uk	GMN-8459	M	*	62																sgmgfb-contig_8459	4e-32	131	62	1220	0	2	0							SIG	25-26	7.213	8.45	4.457	7.64	0.018	0.993	0.013	S	1	ExpAA=42.33 First60=42.33 PredHel=2 Topology=i7-26o36-58i	2	66.1
GMN-8462	hypothetical secreted peptide precursor	s/uk	GMN-8462	M	*	69																sgmgfb-contig_8462	2e-40	159	69	416	0	2	0							SIG	19-20	7.976	3.45	5.78	3.47	0.017	0.956	0.072	S	1	ExpAA=4.36 First60=4.36 PredHel=0 Topology=o	0
GMN-8470	hypothetical secreted peptide precursor	s/uk	GMN-8470	M	*	57																sgmgfb-contig_8470	2e-28	119	57	850	0	2	0							SIG	20-21	6.674	8.86	4.423	8.82	0.021	0.923	0.116	S	1	ExpAA=21.62 First60=21.62 PredHel=1 Topology=o4-26i	1	38.6
GMN-8536	hypothetical secreted peptide precursor	s/uk	GMN-8536	M	*	58																sgmgfb-contig_8536	4e-28	117	58	1017	0	2	0							SIG	18-19	6.825	6.01	4.781	5.45	0.022	0.958	0.056	S	1	ExpAA=2.58 First60=2.58 PredHel=0 Topology=o	0
GMN-3304	hypothetical secreted peptide precursor	s/uk	GMN-3304	M	*	83																sgmgfb-contig_3304	3e-41	161	83	875	0	1	2							BL	33-34	9.436	6.54	5.932	5.64	0.172	0.413	0.374	S	5	ExpAA=22.74 First60=22.74 PredHel=1 Topology=i20-42o	1	26.5
GM-14251	putative salivary secreted peptide produced by off frame of gene similar to tsal1 precursor	s/enz-enuc	GM-14251	M	*	57	Tsal1 protein precursor, putative /note=product assignment based on the	6e-13	GMsg93a05.p1k	71.9	116	483	82	24	158	1	1		REV			sgmgfb-contig_13901	2e-32	132	57	614	0	1	0							SIG	29-30	6.116	10.1	3.131	10.92	0.058	0.887	0.081	S	1	ExpAA=21.03 First60=21.03 PredHel=1 Topology=o10-32i	1	38.6
GM-14449	hypothetical secreted protein	s/pep	GM-14449	M	*	132																sgmgfb-contig_14086	6e-74	270	132	730	0	1	0							SIG	20-21	15.828	9.76	13.394	9.74	0.022	0.947	0.09	S	1	ExpAA=1.12 First60=1.12 PredHel=0 Topology=o	0
GM-15059	hypothetical secreted protein	s/pep	GM-15059	M	*	97																sgmgfb-contig_14654	1e-55	209	97	787	0	1	0							SIG	24-25	11.794	5.26	8.84	5.28	0.026	0.989	0.026	S	1	ExpAA=17.26 First60=17.26 PredHel=0 Topology=o	0
GM-15193	hypothetical secreted protein - truncated	s/pep	GM-15193	M		71	RH69521p (CG17572-PA), putative /note=product assignment based on the similarity	1e-118	GMsg161g04.q1k	420	212	682	100	31	437	1	1		FOR	1	1	sgmgfb-contig_14796	2e-37	149	71	675	0	1	0							SIG	21-22	7.951	4.65	5.475	4.38	0.027	0.922	0.136	S	2	ExpAA=0.01 First60=0.01 PredHel=0 Topology=o	0
GM-15877	HYPOTHETICAL SECRETED PROTEIN	s/pep	GM-15877	M	*	70																sgmgfb-contig_15455	7e-36	143	70	914	0	1	0							BL	18-19	8.089	8.61	6.111	8.05	0.075	0.983	0.021	S	1	ExpAA=40.20 First60=32.86 PredHel=2 Topology=i21-43o47-69i	2	62.9
GM-15940	hypothetical secreted protein	s/pep	GM-15940	M	*	56																sgmgfb-contig_15497	1e-29	123	56	860	0	1	0							SIG	15-16	6.204	6.01	4.563	6.24	0.034	0.874	0.17	S	2	ExpAA=0.19 First60=0.19 PredHel=0 Topology=o	0
GM-16016	hypothetical secreted protein	s/pep	GM-16016	M	*	80																sgmgfb-contig_15615	8e-46	176	80	881	0	1	0							SIG	34-35	9.263	7.71	5.296	8.75	0.014	0.976	0.06	S	1	ExpAA=22.50 First60=22.50 PredHel=1 Topology=i7-29o	1	27.5
GM-16719	putative secreted protein - truncated	s/uc	GM-16719	M		97	ENSANGP00000019793 (Fragment), putative /note=product assignment based on the	1e-163	cn11651	573	289	1689	100	17	260	1	1		FOR	1	1	sgmgfb-contig_16314	8e-54	203	97	673	0	1	0							SIG	21-22	11.278	4.21	8.874	4.1	0.02	0.981	0.045	S	1	ExpAA=7.99 First60=7.98 PredHel=0 Topology=o	0
GM-1985	putative secreted peptide	s/uc	GM-1985	M	*	51	ENSANGP00000010211, putative /note=product assignment based on the similarity to	2e-40	cn6509	163	110	1343	93	8	307	1	1		REV			sgmgfb-contig_1709	5e-24	104	51	495	0	1	0							SIG	18-19	6.096	10.3	4.062	10.28	0.089	0.911	0.099	S	1	ExpAA=21.30 First60=21.30 PredHel=1 Topology=o20-42i	1	43.1
GM-3870	hypothetical secreted protein	s/pep	GM-3870	M	*	87																sgmgfb-contig_3557	4e-45	174	87	1083	0	1	2							SIG	18-19	10.186	9.56	8.131	9.7	0.034	0.927	0.15	S	2	ExpAA=0.12 First60=0.12 PredHel=0 Topology=o	0
GM-4657	putative salivary secreted peptide	s/pep	GM-4657	M	*	62																sgmgfb-contig_5408	2e-33	135	62	934	0	1	0							SIG	18-19	7.368	8.26	5.245	6.87	0.025	0.953	0.055	S	1	ExpAA=21.03 First60=21.01 PredHel=0 Topology=o	0
GM-8332	hypothetical secreted protein	s/pep	GM-8332	M	*	84																sgmgfb-contig_7923	2e-45	175	84	664	0	1	1							SIG	24-25	10.026	7.97	7.319	6.28	0.029	0.926	0.084	S	1	ExpAA=0.51 First60=0.32 PredHel=0 Topology=o	0
GM-8386	hypothetical secreted protein	s/pep	GM-8386	M	*	51																sgmgfb-contig_13530	3e-24	105	51	705	0	1	0							SIG	18-19	6.091	9.9	4.011	9.6	0.021	0.955	0.061	S	1	ExpAA=21.69 First60=21.69 PredHel=1 Topology=i7-29o	1	43.1
GMN-1046	hypothetical secreted peptide precursor	s/uk	GMN-1046	M	*	56																sgmgfb-contig_1046	1e-28	119	56	811	0	1	0							BL	19-20	6.736	8.52	4.534	7.99	0.184	0.629	0.207	S	3	ExpAA=28.74 First60=28.74 PredHel=1 Topology=o33-55i	1	39.3
GMN-13505	hypothetical secreted peptide precursor	s/uk	GMN-13505	M	*	56																sgmgfb-contig_13505	1e-27	116	56	704	0	1	0							SIG	34-35	6.145	4.78	2.355	4.68	0.004	0.981	0.13	S	1	ExpAA=22.60 First60=22.60 PredHel=1 Topology=i7-29o	1	39.3
GMN-13581	hypothetical secreted peptide precursor	s/uk	GMN-13581	M	*	68																sgmgfb-contig_13581	2e-35	142	68	461	0	1	0							SIG	20-21	7.708	9.25	5.55	9.78	0.015	0.967	0.079	S	1	ExpAA=27.86 First60=27.86 PredHel=2 Topology=i7-29o33-50i	2	57.4
GMN-13652	hypothetical secreted peptide precursor	s/uk	GMN-13652	M	*	56																sgmgfb-contig_13652	5e-26	110	56	723	0	1	0							SIG	18-19	6.513	10.28	4.384	9.7	0.167	0.891	0.04	S	2	ExpAA=4.94 First60=4.94 PredHel=0 Topology=o	0
GMN-13770	hypothetical secreted protein	s/uk	GMN-13770	M	*	92																sgmgfb-contig_13770	5e-50	190	92	658	0	1	0							SIG	30-31	10.488	9.03	7.356	9.42	0.118	0.814	0.065	S	2	ExpAA=7.47 First60=7.19 PredHel=0 Topology=o	0
GMN-13822	hypothetical secreted peptide precursor	s/uk	GMN-13822	M	*	65																sgmgfb-contig_13822	8e-33	133	65	810	0	1	0							SIG	27-28	7.835	9.8	4.573	9.23	0.176	0.875	0.01	S	2	ExpAA=9.09 First60=9.09 PredHel=0 Topology=o	0
GMN-13845	hypothetical secreted peptide precursor	s/uk	GMN-13845	M	*	56																sgmgfb-contig_13845	5e-29	120	56	578	0	1	0							SIG	29-30	6.483	7.82	3.294	11.55	0.022	0.864	0.182	S	2	ExpAA=17.78 First60=17.78 PredHel=1 Topology=o5-24i	1	33.9
GMN-13983	hypothetical secreted peptide precursor	s/uk	GMN-13983	M	*	63																sgmgfb-contig_13983	1e-32	132	63	727	0	1	0							SIG	13-14	7.243	9.14	5.628	9.51	0.122	0.403	0.498	_	5	ExpAA=0.06 First60=0.06 PredHel=0 Topology=o	0
GMN-14094	hypothetical secreted peptide precursor	s/uk	GMN-14094	M	*	54																sgmgfb-contig_14094	1e-27	116	54	612	0	1	0							SIG	31-32	6.259	9.89	2.584	7.76	0.716	0.372	0.027	M	4	ExpAA=1.72 First60=1.72 PredHel=0 Topology=o	0
GMN-14193	hypothetical secreted protein	s/uk	GMN-14193	M	*	85																sgmgfb-contig_14193	7e-45	173	85	781	0	1	0							CYT		9.976	9.72			0.019	0.991	0.019	S	1	ExpAA=37.93 First60=37.90 PredHel=2 Topology=i7-29o33-50i	2	45.9
GMN-14540	hypothetical secreted peptide precursor	s/uk	GMN-14540	M	*	78																sgmgfb-contig_14540	4e-42	164	78	862	0	1	0							SIG	41-42	9.276	8.82	4.17	6.73	0.104	0.893	0.129	S	2	ExpAA=8.88 First60=8.56 PredHel=0 Topology=o	0
GMN-14556	hypothetical secreted peptide precursor	s/uk	GMN-14556	M	*	59	hypothetical protein /note=cluster composed of ESTs from adult salivary tissue	5e-78	cn14976	287	145	1321	100	11	81	1	1		FOR	1	1	sgmgfb-contig_14556	2e-28	119	59	721	0	1	0							SIG	22-23	6.665	6.88	4.215	6.41	0.046	0.969	0.024	S	1	ExpAA=42.37 First60=42.37 PredHel=2 Topology=i7-29o39-58i	2	69.5
GMN-14609	hypothetical secreted peptide precursor - truncated at 3 prime	s/uk	GMN-14609	M		77																sgmgfb-contig_14609	3e-41	161	77	591	0	1	0							SIG	20-21	9.352	9.46	7.074	9.6	0.013	0.994	0.028	S	1	ExpAA=44.53 First60=38.26 PredHel=2 Topology=o4-26i46-68o	2	57.1
GMN-14634	hypothetical secreted peptide precursor	s/uk	GMN-14634	M	*	75																sgmgfb-contig_14634	8e-41	160	75	706	0	1	0							BL		8.648	6.49			0.021	0.976	0.085	S	1	ExpAA=37.70 First60=36.47 PredHel=2 Topology=o13-35i42-61o	2	54.7
GMN-14770	hypothetical secreted peptide precursor	s/uk	GMN-14770	M	*	71																sgmgfb-contig_14770	4e-41	160	71	799	0	1	0							SIG	19-20	8.622	9.72	6.342	9.92	0.088	0.84	0.037	S	2	ExpAA=17.22 First60=17.22 PredHel=1 Topology=o5-27i	1	31
GMN-14867	hypothetical secreted peptide precursor	s/uk	GMN-14867	M	*	67																sgmgfb-contig_14867	1e-31	129	67	715	0	1	0							SIG	18-19	7.208	6.52	5.226	4.86	0.04	0.919	0.06	S	1	ExpAA=19.71 First60=19.71 PredHel=1 Topology=i5-22o	1	25.4
GMN-14932	hypothetical secreted peptide precursor	s/uk	GMN-14932	M	*	70																sgmgfb-contig_14932	3e-37	148	70	859	0	1	0							SIG	36-37	8.123	5.31	3.838	5.33	0.017	0.696	0.675	S	5	ExpAA=15.44 First60=15.42 PredHel=0 Topology=o	0
GMN-14982	hypothetical secreted peptide precursor	s/uk	GMN-14982	M	*	58																sgmgfb-contig_14982	2e-30	125	58	737	0	1	0							SIG	18-19	7.182	5.48	4.985	4.75	0.019	0.942	0.084	S	1	ExpAA=2.04 First60=2.04 PredHel=0 Topology=o	0
GMN-14987	hypothetical secreted peptide precursor	s/uk	GMN-14987	M	*	51	ENSANGP00000012748 (Fragment), putative /note=product assignment based on the	2e-34	cn9443	143	96	1755	93	5	233	61	1		REV			sgmgfb-contig_14987	4e-27	114	51	743	0	1	0							SIG	30-31	6.25	9.78	2.605	8.8	0.508	0.396	0.025	M	5	ExpAA=6.36 First60=6.36 PredHel=0 Topology=i	0
GMN-15091	hypothetical secreted peptide precursor	s/uk	GMN-15091	M	*	52																sgmgfb-contig_15091	1e-26	112	52	771	0	1	0							SIG	25-26	6.354	10.02	3.191	12.02	0.052	0.916	0.039	S	1	ExpAA=21.13 First60=21.13 PredHel=1 Topology=o6-28i	1	42.3
GMN-15124	hypothetical secreted peptide precursor	s/uk	GMN-15124	M	*	71																sgmgfb-contig_15124	8e-35	140	71	788	0	1	0							SIG	22-23	8.206	9.57	5.78	9.7	0.059	0.887	0.055	S	1	ExpAA=43.87 First60=35.46 PredHel=2 Topology=o5-27i48-70o	2	62
GMN-15129	hypothetical secreted peptide precursor	s/uk	GMN-15129	M	*	53	Juvenile hormone-inducible protein, putative /note=product assignment based on	8e-80	cn10123	293	164	1000	98	16	223	1	1		REV	1	1	sgmgfb-contig_15129	6e-24	103	53	539	0	1	0							SIG	18-19	5.912	10.18	4.002	9.52	0.316	0.695	0.036	S	4	ExpAA=0.55 First60=0.55 PredHel=0 Topology=o	0
GMN-15229	hypothetical secreted peptide precursor	s/uk	GMN-15229	M	*	78																sgmgfb-contig_15229	5e-42	164	78	687	0	1	0							BL	22-23	8.743	9.12	6.322	9.58	0.051	0.865	0.164	S	2	ExpAA=0.02 First60=0.02 PredHel=0 Topology=i	0
GMN-15493	hypothetical secreted peptide precursor	s/uk	GMN-15493	M	*	88																sgmgfb-contig_15493	1e-45	176	88	787	0	1	0							BL	20-21	9.989	9.52	7.766	9.23	0.029	0.888	0.2	S	2	ExpAA=0.22 First60=0.21 PredHel=0 Topology=o	0
GMN-15557	hypothetical secreted peptide precursor	s/uk	GMN-15557	M	*	72																sgmgfb-contig_15557	2e-37	148	72	781	0	1	0							BL	31-32	8.768	11.4	5.088	11.55	0.276	0.766	0.017	S	3	ExpAA=15.75 First60=15.75 PredHel=0 Topology=i	0
GMN-15648	hypothetical secreted peptide precursor	s/uk	GMN-15648	M	*	51	CG7337-PB, isoform B, putative /note=product assignment based on the similarity	2e-65	cn6197	246	156	2899	94	5	2632	1	1		REV			sgmgfb-contig_15648	4e-23	101	51	818	0	1	0							SIG	22-23	6.087	10.37	3.572	9.7	0.03	0.935	0.076	S	1	ExpAA=18.50 First60=18.50 PredHel=1 Topology=o4-21i	1	33.3
GMN-15652	hypothetical secreted peptide precursor	s/uk	GMN-15652	M	*	61																sgmgfb-contig_15652	2e-30	125	61	871	0	1	0							SIG	24-25	7.201	10.44	4.414	10.16	0.288	0.366	0.111	S	5	ExpAA=0.00 First60=0.00 PredHel=0 Topology=o	0
GMN-15672	hypothetical secreted peptide precursor	s/uk	GMN-15672	M	*	57																sgmgfb-contig_15672	9e-29	120	57	541	0	1	0							ANC		6.36	8.38			0.158	0.911	0.038	S	2	ExpAA=37.74 First60=37.74 PredHel=2 Topology=i5-27o33-55i	2	77.2
GMN-15703	hypothetical secreted peptide precursor	s/uk	GMN-15703	M	*	54																sgmgfb-contig_15703	1e-26	113	54	569	0	1	0							SIG	23-24	6.578	9.87	3.669	11.05	0.02	0.933	0.125	S	1	ExpAA=22.36 First60=22.36 PredHel=1 Topology=i7-29o	1	40.7
GMN-15737	hypothetical secreted peptide precursor	s/uk	GMN-15737	M	*	69																sgmgfb-contig_15737	7e-37	147	69	790	0	1	0							SIG	33-34	7.914	9.13	4.116	10.3	0.06	0.763	0.22	S	3	ExpAA=9.39 First60=9.39 PredHel=0 Topology=o	0
GMN-15767	hypothetical secreted peptide precursor	s/uk	GMN-15767	M	*	50																sgmgfb-contig_15767	7e-24	103	50	710	0	1	0							SIG	31-32	5.814	7.92	1.934	5.58	0.117	0.838	0.068	S	2	ExpAA=20.48 First60=20.48 PredHel=1 Topology=o10-27i	1	34
GMN-15768	hypothetical secreted peptide precursor	s/uk	GMN-15768	M	*	66																sgmgfb-contig_15768	3e-35	141	66	337	0	1	0							SIG	35-36	8.052	9.3	3.936	8.03	0.42	0.765	0.02	S	4	ExpAA=21.05 First60=21.02 PredHel=1 Topology=o15-32i	1	25.8
GMN-15789	hypothetical secreted peptide precursor	s/uk	GMN-15789	M	*	54																sgmgfb-contig_15789	1e-26	113	54	730	0	1	0							SIG	26-27	6.688	8.82	3.505	8.28	0.06	0.903	0.054	S	1	ExpAA=22.91 First60=22.91 PredHel=1 Topology=i12-34o	1	40.7
GMN-15880	hypothetical secreted peptide precursor	s/uk	GMN-15880	M	*	72																sgmgfb-contig_15880	1e-37	149	72	759	0	1	0							BL	21-22	8.654	9.55	6.152	9.86	0.025	0.915	0.151	S	2	ExpAA=23.13 First60=23.13 PredHel=1 Topology=o4-21i	1	23.6
GMN-15900	hypothetical secreted peptide precursor	s/uk	GMN-15900	M	*	70																sgmgfb-contig_15900	2e-33	135	70	595	0	1	0							SIG	15-16	7.744	4.42	5.987	5.28	0.016	0.981	0.157	S	1	ExpAA=22.31 First60=22.24 PredHel=1 Topology=i21-43o	1	31.4
GMN-15905	hypothetical secreted peptide precursor	s/uk	GMN-15905	M	*	50																sgmgfb-contig_15905	5e-26	110	50	679	0	1	0							SIG	20-21	6.292	10.66	3.897	11.49	0.171	0.776	0.076	S	2	ExpAA=10.94 First60=10.94 PredHel=0 Topology=o	0
GMN-15950	hypothetical secreted protein - truncated at 3 prime	s/uk	GMN-15950	M		113																sgmgfb-contig_15950	1e-63	236	113	769	0	1	0							SIG	25-26	12.562	4.24	9.816	3.93	0.041	0.864	0.18	S	2	ExpAA=19.89 First60=19.54 PredHel=1 Topology=i13-35o	1	19.5
GMN-16004	hypothetical secreted peptide precursor	s/uk	GMN-16004	M	*	70																sgmgfb-contig_16004	5e-37	147	70	729	0	1	0							SIG	18-19	8.116	6.8	6.167	7.66	0.029	0.687	0.426	S	4	ExpAA=9.69 First60=9.68 PredHel=0 Topology=o	0
GMN-16043	hypothetical secreted peptide precursor	s/uk	GMN-16043	M	*	63																sgmgfb-contig_16043	2e-32	132	63	782	0	1	0							SIG	37-38	6.96	9.89	2.782	9.31	0.166	0.734	0.117	S	3	ExpAA=2.28 First60=2.28 PredHel=0 Topology=o	0
GMN-16098	hypothetical secreted peptide precursor	s/uk	GMN-16098	M	*	54																sgmgfb-contig_16098	5e-26	110	54	559	0	1	0							SIG	27-28	6.28	5.98	3.244	8.47	0.012	0.975	0.099	S	1	ExpAA=23.03 First60=23.03 PredHel=1 Topology=o15-37i	1	40.7
GMN-16180	hypothetical secreted protein	s/uk	GMN-16180	M	*	103																sgmgfb-contig_16180	6e-56	210	103	834	0	1	0							SIG	15-16	11.933	10.22	10.307	10.37	0.079	0.986	0.066	S	1	ExpAA=37.53 First60=22.44 PredHel=0 Topology=o	0
GMN-16243	hypothetical secreted peptide precursor	s/uk	GMN-16243	M	*	77																sgmgfb-contig_16243	7e-39	153	77	886	0	1	0							SIG	21-22	9.01	10.25	6.602	6.3	0.579	0.337	0.038	M	4	ExpAA=0.09 First60=0.08 PredHel=0 Topology=o	0
GMN-16511	hypothetical secreted peptide precursor	s/uk	GMN-16511	M	*	56																sgmgfb-contig_16511	3e-28	118	56	781	0	1	0							SIG	20-21	6.641	5.54	4.13	4.9	0.064	0.855	0.074	S	2	ExpAA=7.24 First60=7.24 PredHel=0 Topology=o	0
GMN-16731	hypothetical secreted peptide precursor	s/uk	GMN-16731	M	*	80																sgmgfb-contig_16731	7e-47	180	80	1100	0	1	0							BL	26-27	10.007	11.42	6.921	12.02	0.047	0.855	0.119	S	2	ExpAA=19.13 First60=19.13 PredHel=1 Topology=i5-25o	1	25
GMN-1810	hypothetical secreted peptide precursor	s/uk	GMN-1810	M	*	83																sgmgfb-contig_1810	2e-46	179	83	797	0	1	0							SIG	27-28	9.823	10.24	6.829	10.16	0.071	0.946	0.029	S	1	ExpAA=22.02 First60=22.02 PredHel=1 Topology=i13-35o	1	26.5
GMN-1884	hypothetical secreted peptide precursor	s/uk	GMN-1884	M	*	79	hypothetical protein /note=cluster composed of ESTs from adult salivary tissue	1e-107	cn2767	387	242	2281	95	11	1347	1	1		REV	1	1	sgmgfb-contig_1884	3e-40	158	79	577	0	1	0							SIG	27-28	9.353	10.21	5.986	10.12	0.221	0.954	0.008	S	2	ExpAA=29.18 First60=21.88 PredHel=0 Topology=o	0
GMN-2133	hypothetical secreted peptide precursor	s/uk	GMN-2133	M	*	59																sgmgfb-contig_2133	2e-29	122	59	1326	1	1	0							SIG	21-22	7.251	9.72	4.588	9.73	0.054	0.926	0.035	S	1	ExpAA=22.51 First60=22.51 PredHel=1 Topology=o5-27i	1	37.3
GMN-2819	hypothetical secreted peptide precursor	s/uk	GMN-2819	M	*	68	DCAPL1, putative /note=product assignment based on the similarity to Drosophila	1e-69	cn3470	260	131	1165	100	11	398	77	1		REV	1	1	sgmgfb-contig_2819	1e-34	139	68	755	0	1	0							SIG	23-24	7.678	8.49	5.043	6.02	0.219	0.766	0.029	S	3	ExpAA=1.07 First60=1.07 PredHel=0 Topology=i	0
GMN-3485	hypothetical secreted protein	s/uk	GMN-3485	M	*	97	WD repeat domain 42A, putative /note=product assignment based on the similarity	1e-142	cn8097	502	294	2636	95	11	173	1	1		REV	1	1	sgmgfb-contig_3485	5e-50	190	97	836	0	1	0							SIG	20-21	10.658	5	8.532	4.65	0.017	0.993	0.023	S	1	ExpAA=18.08 First60=18.07 PredHel=1 Topology=i7-29o	1	22.7
GMN-6213	hypothetical secreted peptide precursor	s/uk	GMN-6213	M	*	57																sgmgfb-contig_6213	2e-27	115	57	765	0	1	1							SIG	27-28	6.779	10.28	3.617	8.59	0.108	0.813	0.036	S	2	ExpAA=17.21 First60=17.21 PredHel=1 Topology=o5-22i	1	29.8
GMN-6285	hypothetical secreted peptide precursor	s/uk	GMN-6285	M	*	55																sgmgfb-contig_6285	2e-27	115	55	1287	0	1	2							SIG	20-21	6.516	7.01	4.273	7.2	0.025	0.977	0.023	S	1	ExpAA=40.31 First60=40.31 PredHel=2 Topology=i5-27o37-54i	2	70.9
GMN-6307	hypothetical secreted peptide precursor	s/uk	GMN-6307	M	*	52																sgmgfb-contig_6307	1e-26	112	52	780	0	1	2							SIG	21-22	5.944	8.47	3.64	9.99	0.018	0.948	0.105	S	1	ExpAA=0.69 First60=0.69 PredHel=0 Topology=o	0
GMN-6611	hypothetical secreted peptide precursor	s/uk	GMN-6611	M	*	52																sgmgfb-contig_6611	4e-29	121	52	843	1	1	0							SIG	32-33	6.284	7.56	2.408	6.88	0.013	0.966	0.128	S	1	ExpAA=23.03 First60=23.03 PredHel=1 Topology=o20-42i	1	42.3
GMN-6952	hypothetical secreted peptide precursor	s/uk	GMN-6952	M	*	56																sgmgfb-contig_6952	9e-29	120	56	791	0	1	0							SIG	21-22	6.975	9.1	4.237	9.24	0.092	0.927	0.028	S	1	ExpAA=18.88 First60=18.88 PredHel=0 Topology=o	0
GMN-6986	hypothetical secreted peptide precursor	s/uk	GMN-6986	M	*	62																sgmgfb-contig_6986	5e-31	127	62	925	1	1	0							SIG	28-29	7.212	8.52	3.904	6.74	0.098	0.762	0.104	S	2	ExpAA=6.18 First60=6.18 PredHel=0 Topology=o	0
GMN-7166	hypothetical secreted peptide precursor	s/uk	GMN-7166	M	*	53																sgmgfb-contig_7166	7e-26	110	53	926	1	1	0							SIG	23-24	6.056	9.16	3.446	8.63	0.051	0.968	0.035	S	1	ExpAA=25.16 First60=25.16 PredHel=1 Topology=o20-42i	1	41.5
GMN-7306	hypothetical secreted peptide precursor	s/uk	GMN-7306	M	*	59	Pinin/SDK/memA protein domain containing protein, putative /note=product	7e-99	cn8041	357	180	662	100	27	382	1	1		REV	1	1	sgmgfb-contig_7306	5e-27	114	59	475	0	1	0							SIG	24-25	6.474	6.06	3.779	4.41	0.08	0.722	0.194	S	3	ExpAA=0.00 First60=0.00 PredHel=0 Topology=o	0
GMN-7530	hypothetical secreted peptide precursor	s/uk	GMN-7530	M	*	53																sgmgfb-contig_7530	5e-27	114	53	518	0	1	1							SIG	16-17	6.698	8.88	4.911	9.62	0.082	0.962	0.026	S	1	ExpAA=25.86 First60=25.86 PredHel=1 Topology=i28-50o	1	41.5
GMN-7553	hypothetical secreted peptide precursor	s/uk	GMN-7553	M	*	81																sgmgfb-contig_7553	2e-43	169	81	730	0	1	1							SIG	24-25	9.925	10.03	6.958	9.96	0.09	0.979	0.007	S	1	ExpAA=27.65 First60=27.50 PredHel=1 Topology=o10-32i	1	27.2
GMN-7698	hypothetical secreted peptide precursor	s/uk	GMN-7698	M	*	69																sgmgfb-contig_7698	1e-36	146	69	800	0	1	1							BL	19-20	8.585	9.43	6.228	9.52	0.595	0.234	0.086	M	4	ExpAA=3.43 First60=3.42 PredHel=0 Topology=o	0
GMN-7815	hypothetical secreted peptide precursor	s/uk	GMN-7815	M	*	63																sgmgfb-contig_7815	6e-32	130	63	587	0	1	1							SIG	22-23	7.54	10.48	4.923	10.82	0.066	0.798	0.064	S	2	ExpAA=18.12 First60=18.12 PredHel=1 Topology=o5-27i	1	34.9
Housekeeping function
Nuclear regulation
GM-493	Oxidation resistance protein	h/nr	GM-493	M	*	220	Nuclear receptor coactivator 7, putative /note=product assignment based on the	0	cn2087	1314	663	1109	100	60	117	1	1		FOR	1	1	sgmgfb-contig_408	1e-129	455	220	1268	6	22	3							CYT		24.964	6.05			0.835	0.014	0.285	M	3	ExpAA=0.20 First60=0.00 PredHel=0 Topology=o	0
GM-1114	Predicted histone tail methylase containing SET domain	h/nr	GM-1114	M	*	429	hypothetical protein /note=cluster composed of ESTs from adult salivary tissue	0	cn9756	2557	1290	1701	100	76	256	1	1		FOR	1	1	sgmgfb-contig_1288	0	876	429	1764	1	20	0			0.52	Y			CYT		48.576	8.66			0.059	0.094	0.892	_	2	ExpAA=0.03 First60=0.00 PredHel=0 Topology=o	0
GM-1452	Nucleosome assembly protein 1	h/nr	GM-1452	M	*	368	Nucleosome assembly protein NAP-1, putative /note=product assignment based on	0	cn7296	1917	1058	1465	99	72	180	1	2	NOINT	FOR	1	1	sgmgfb-contig_1205	0	757	368	1463	3	16	6							CYT		43.152	4.69			0.043	0.075	0.956	_	1	ExpAA=0.00 First60=0.00 PredHel=0 Topology=o	0
GM-705	Protein tyrosine phosphatase SHP1/Cofactor for p97 ATPase-mediated vesicle membrane fusion	h/nr	GM-705	M	*	386	GH01724p (CG11139-PA), putative /note=product assignment based on the similarity	0	cn479	2302	1161	1608	100	72	118	1	1		FOR	1	1	sgmgfb-contig_626	0	764	386	1430	16	16	7							CYT		42.14	4.79			0.074	0.075	0.923	_	1	ExpAA=0.00 First60=0.00 PredHel=0 Topology=o	0
GM-872	transmembrane protein 30A	h/nr	GM-872	M	*	356	ENSANGP00000011914 (Fragment), putative /note=product assignment based on the	0	cn7686	1986	1014	1390	99	73	85	58	1		FOR	1	1	sgmgfb-contig_809	0	732	356	1527	8	16	7							ANC		39.813	8.6			0.48	0.112	0.377	M	5	ExpAA=51.10 First60=22.04 PredHel=2 Topology=o40-62i313-335o	2	12.4
GM-3339	Chromatin remodeling protein, contains PHD Zn-finger	h/nr	GM-3339	M	*	265	Inhibitor of growth proteining, ing4, putative /note=product assignment based on	0	cn3948	1582	798	1544	100	52	104	1	1		FOR	1	1	sgmgfb-contig_3042	1e-155	541	265	1593	1	9	0							CYT		30.147	8.55			0.079	0.061	0.923	_	1	ExpAA=0.00 First60=0.00 PredHel=0 Topology=o	0
GM-2266	Septin (P-loop GTPases)	h/nr	GM-2266	M	*	418	Septin-2, putative /note=product assignment based on the similarity to	0	cn939	2492	1257	1695	100	74	129	1	1		FOR	1	1	sgmgfb-contig_2092	0	838	418	1771	4	8	3							CYT		48.495	7.29			0.084	0.07	0.918	_	1	ExpAA=0.02 First60=0.02 PredHel=0 Topology=o	0
GM-2494	Protein arginine N-methyltransferase PRMT1	h/nr	GM-2494	M	*	365	Protein arginine methyltransferase 1, putative /note=product assignment based on	0	cn12412	1608	819	987	99	83	170	3	1		FOR	1	1	sgmgfb-contig_2199	0	747	365	1759	0	8	6							CYT		42.295	5.32			0.072	0.043	0.959	_	1	ExpAA=1.82 First60=0.00 PredHel=0 Topology=o	0
GM-2331	Mapmodulin	h/nr	GM-2331	M	*	274	Acidic leucine-rich nuclear phosphoprotein 32 family member A, putative	0	cn10407	1197	772	2026	98	38	919	1	2	NOINT	FOR	1	1	sgmgfb-contig_2175	1e-158	551	274	2251	4	7	4							CYT		30.664	4.11			0.169	0.067	0.825	_	2	ExpAA=0.00 First60=0.00 PredHel=0 Topology=o	0
GM-2933	heterochromatin protein 1A	h/nr	GM-2933	M	*	210	Heterochromatin protein 1 (HP1) (Nonhistone chromosomal protein C1A9 antigen),	0	cn4408	1255	633	1171	100	54	189	1	1		FOR	1	1	sgmgfb-contig_2638	1e-117	416	210	1153	1	7	4							CYT		23.894	4.93			0.06	0.05	0.951	_	1	ExpAA=0.00 First60=0.00 PredHel=0 Topology=o	0
GM-1811	photolyase	h/nr	GM-1811	M	*	510	Photolyase, putative /note=product assignment based on the similarity to	0	cn12851	3007	1533	1814	99	85	184	1	1		FOR	1	1	sgmgfb-contig_1835	0	1069	510	2773	3	7	7							CYT		60.121	8.56			0.237	0.038	0.831	_	3	ExpAA=1.75 First60=0.00 PredHel=0 Topology=o	0
GM-4182	Predicted histone deacetylase	h/nr	GM-4182	M	*	359	Histone deacetylase 11 (HD11), putative /note=product assignment based on the	0	cn3895	2137	1078	1312	100	82	103	1	1		FOR	1	1	sgmgfb-contig_3848	0	735	359	1317	1	6	0							CYT		40.98	6.37			0.067	0.083	0.921	_	1	ExpAA=0.12 First60=0.00 PredHel=0 Topology=o	0
GM-3607	Cell division control protein/predicted DNA repair exonuclease	h/nr	GM-3607	M	*	364	hypothetical protein /note=cluster composed of ESTs from adult salivary tissue	0	cn9939	2171	1095	1676	100	65	514	1	1		FOR	1	1	sgmgfb-contig_3308	0	756	364	1710	1	6	1							BL	26-27	42.571	8.71	39.459	8.24	0.037	0.967	0.037	S	1	ExpAA=56.06 First60=19.87 PredHel=3 Topology=o15-34i202-221o310-332i	3	16.5
GM-3878	Histone acetyltransferase (MYST family)	h/nr	GM-3878	M	*	484	ENSANGP00000011653 (Fragment), putative /note=product assignment based on the	0	cn11270	2821	1455	1806	99	81	131	1	1		FOR	1	1	sgmgfb-contig_3565	0	998	484	1871	2	6	0							CYT		55.582	8.94			0.057	0.053	0.948	_	1	ExpAA=0.00 First60=0.00 PredHel=0 Topology=o	0
GM-357	ATP-dependent RNA helicase	h/nr	GM-357	M	*	524	Probable ATP-dependent RNA helicase DDX28, putative /note=product assignment	0	cn3525	3122	1575	1824	100	86	146	1	1		FOR	1	1	sgmgfb-contig_976	0	1042	524	2753	17	6	4	0.400249	Y	2	Y			CYT		59.132	9.06			0.572	0.048	0.489	M	5	ExpAA=0.00 First60=0.00 PredHel=0 Topology=o	0
GM-1818	Three prime repair exonuclease	h/nr	GM-1818	M	*	314	CG3165-PA (LD40940p), putative /note=product assignment based on the similarity	0	cn4052	1842	945	1315	99	72	126	1	1		FOR	1	1	sgmgfb-contig_1556	0	636	314	1354	8	6	2							CYT		35.561	6.33			0.046	0.163	0.873	_	2	ExpAA=0.06 First60=0.00 PredHel=0 Topology=o	0
GM-662	Cyclin B and related kinase-activating proteins	h/nr	GM-662	M	*	587	LD46284p (CG11525-PA, isoform A) (Cg11525-pb, isoform b), putative	0	cn2989	2024	1686	2397	100	70	525	1	2	NOINT EX	FOR	1	1	sgmgfb-contig_827	0	1178	587	2881	15	5	13	0.550342	Y	2.86	Y	0.503094	Y	CYT		66.456	5.23			0.269	0.058	0.709	_	3	ExpAA=0.97 First60=0.00 PredHel=0 Topology=o	0
GM-2584	Cell growth-regulating nucleolar protein	h/nr	GM-2584	M	*	398	hypothetical protein /note=cluster composed of ESTs from adult salivary tissue	0	cn2665	2155	1201	1356	97	89	79	1	1		FOR	1	1	sgmgfb-contig_2568	0	813	398	1377	5	5	2							CYT		45.425	9.42			0.134	0.045	0.894	_	2	ExpAA=0.00 First60=0.00 PredHel=0 Topology=o	0
GM-4166	Methylase	h/nr	GM-4166	M	*	457	Trimethylguanosine synthase homolog, putative /note=product assignment based on	0	cn11411	1342	1335	2196	100	61	686	1	2	NOINT	FOR	1	1	sgmgfb-contig_3834	0	924	457	2326	3	4	0							CYT		53.098	6.13			0.09	0.065	0.897	_	1	ExpAA=0.04 First60=0.00 PredHel=0 Topology=o	0
GM-2788	Nuclear envelope protein lamin, intermediate filament superfamily	h/nr	GM-2788	M	*	623	Lamin (Fragment), putative /note=product assignment based on the similarity to	0	cn3961	3703	1872	2441	99	77	148	1	1		FOR	1	1	sgmgfb-contig_3556	0	833	429	1616	1	4	3							CYT		70.722	6.18			0.808	0.015	0.321	M	3	ExpAA=0.00 First60=0.00 PredHel=0 Topology=o	0
GM-2006	Spindle pole body protein	h/nr	GM-2006	M	*	382	Hypothetical protein, putative /note=product assignment based on the similarity	0	cn6410	1701	1084	1306	100	83	84	1	2	NOINT	FOR	1	1	sgmgfb-contig_2082	0	780	382	1390	4	4	2							CYT		43.193	6.5			0.359	0.034	0.71	_	4	ExpAA=0.00 First60=0.00 PredHel=0 Topology=o	0
GM-2026	Inorganic pyrophosphatase/Nucleosome remodeling factor, subunit NURF38	h/nr	GM-2026	M	*	356	Inorganic pyrophosphatase, putative /note=product assignment based on the	0	cn1718	2085	1072	1411	99	76	57	1	1		FOR	1	1	sgmgfb-contig_1752	0	731	356	1350	10	4	4							CYT		39.965	5.73			0.931	0.024	0.075	M	1	ExpAA=0.00 First60=0.00 PredHel=0 Topology=o	0
GM-3424	Deoxyribodipyrimidine photolyase/cryptochrome	h/nr	GM-3424	M	*	536	CRYPTOCHROME (Fragment), putative /note=product assignment based on the	0	cn15166	3162	1611	1946	99	83	93	1	1		FOR	1	1	sgmgfb-contig_3113	0	1132	536	1971	3	4	0							CYT		62.234	6.21			0.532	0.088	0.343	M	5	ExpAA=0.01 First60=0.00 PredHel=0 Topology=o	0
GM-158	CDK9 kinase-activating protein cyclin T	h/nr	GM-158	M	*	259	kokopelli, putative /note=product assignment based on the similarity to	0	cn5611	1530	780	1477	99	53	311	1	1		FOR	1	1	sgmgfb-contig_4311	1e-146	512	259	1546	0	4	2							CYT		29.978	5.73			0.068	0.106	0.891	_	2	ExpAA=0.06 First60=0.03 PredHel=0 Topology=o	0
GM-4540	NAD-dependent histone deacetylases and class I sirtuins (SIR2 family)	h/nr	GM-4540	M	*	375	Sirt2, putative /note=product assignment based on the similarity to Drosophila	0	cn12591	2153	1122	1441	99	78	184	1	1		FOR	1	1	sgmgfb-contig_4216	0	787	375	1479	1	4	0							CYT		42.52	5.31			0.078	0.053	0.947	_	1	ExpAA=0.31 First60=0.00 PredHel=0 Topology=o	0
GM-3977	Cell division control protein/predicted DNA repair exonuclease	h/nr	GM-3977	M	*	364	Metallophosphoesterase, putative /note=product assignment based on predicted	0	cn10852	1965	1095	1897	97	58	706	1	1		FOR	1	1	sgmgfb-contig_3650	0	778	364	1732	0	4	0							ANC		43.759	8.95			0.09	0.915	0.016	S	1	ExpAA=45.35 First60=24.05 PredHel=2 Topology=o10-32i334-351o	2	10.7
GM-2795	Component of histone deacetylase complex (breast carcinoma metastasis suppressor 1 protein in human)	h/nr	GM-2795	M	*	239	Breast cancer metastasis-suppressor 1 homolog, putative /note=product assignment	0	cn4698	1427	720	1636	100	44	722	1	1		FOR	1	1	sgmgfb-contig_2501	1e-135	476	239	1703	3	4	6							CYT		28.083	4.8			0.071	0.052	0.945	_	1	ExpAA=0.00 First60=0.00 PredHel=0 Topology=o	0
GM-2155	Chromosomal protein D1	h/nr	GM-2155	M	*	310	High mobility group proteins HMG-I and HMG-Y family protein, putative	0	cn8499	1564	816	1544	98	53	342	1	1		FOR	1	1	sgmgfb-contig_2001	0	632	310	1676	7	4	5							CYT		34.027	9.24			0.164	0.046	0.876	_	2	ExpAA=0.00 First60=0.00 PredHel=0 Topology=o	0
GM-3614	DNA replication factor/protein phosphatase inhibitor SET/SPR-2	h/nr	GM-3614	M	*	258	Protein SET, putative /note=product assignment based on the similarity to	0	cn7302	1431	746	1251	99	60	169	1	1		FOR	1	1	sgmgfb-contig_3584	1e-153	534	258	1095	1	3	4							CYT		30.1	4.24			0.077	0.046	0.937	_	1	ExpAA=0.00 First60=0.00 PredHel=0 Topology=o	0
GM-495	Oxidation resistance protein	h/nr	GM-495	M	*	213	L82B (CG32464-PO, isoform O), putative /note=product assignment based on the	0	cn2086	1154	590	1729	99	34	632	53	1		FOR	1	1	sgmgfb-contig_410	1e-124	439	213	1780	3	3	1							CYT		24.129	6.16			0.338	0.042	0.745	_	3	ExpAA=0.21 First60=0.00 PredHel=0 Topology=o	0
GM-494	Oxidation resistance protein	h/nr	GM-494	M	*	208	L82B (CG32464-PO, isoform O), putative /note=product assignment based on the	0	cn2086	1235	627	1729	99	36	595	1	1		FOR	1	1	sgmgfb-contig_409	1e-123	434	208	1750	2	3	0							CYT		23.499	4.89			0.052	0.238	0.879	_	2	ExpAA=0.14 First60=0.00 PredHel=0 Topology=o	0
GM-125	Predicted ATPase, nucleotide-binding	h/nr	GM-125	M	*	311	Nucleotide binding protein 2 (Nbp 2), putative /note=product assignment based on	0	cn2119	1834	933	1331	99	70	204	1	1		FOR	1	1	sgmgfb-contig_89	0	639	311	1316	2	3	8							CYT		33.745	5.03			0.088	0.105	0.884	_	2	ExpAA=0.07 First60=0.01 PredHel=0 Topology=o	0
GM-92	Predicted ATPase, nucleotide-binding	h/nr	GM-92	M	*	311	Nucleotide binding protein 2 (Nbp 2), putative /note=product assignment based on	0	cn2119	1794	933	1331	99	70	204	1	1		FOR	1	1	sgmgfb-contig_89	0	635	311	1316	2	3	8							CYT		33.801	5.03			0.088	0.105	0.884	_	2	ExpAA=0.07 First60=0.01 PredHel=0 Topology=o	0
GM-2703	Centromere/kinetochore protein zw10 involved in mitotic chromosome segregation	h/nr	GM-2703	M	*	704	Centromere/kinetochore protein zw10 (Mitotic 15 protein), putative	0	cn942	4185	2115	2305	99	92	66	1	1		FOR	1	1	sgmgfb-contig_2408	0	1397	704	2365	7	3	2							CYT		81.057	5.33			0.099	0.043	0.926	_	1	ExpAA=0.00 First60=0.00 PredHel=0 Topology=o	0
GM-5539	3' histone mRNA exonuclease 1 (EC 3.1.-.-) (3'-5' exonuclease ERI1) (Eri-1 homolog) (Histone mRNA 3' end-specific exoribonuclease) - truncated	h/nr	GM-5539	M		234	Exonuclease, putative /note=product assignment based on the similarity to Aedes	0	cn12255	1346	679	1153	100	59	475	1	1		FOR	1	1	sgmgfb-contig_5206	1e-139	488	234	1263	1	3	0							CYT		27.073	9.04			0.065	0.111	0.854	_	2	ExpAA=0.00 First60=0.00 PredHel=0 Topology=o	0
GM-3766	HemK methyltransferase family member 1	h/nr	GM-3766	M	*	330	HemK methyltransferase family member 1, putative /note=product assignment based	0	cn4338	1968	993	1198	100	83	88	1	1		FOR	1	1	sgmgfb-contig_3455	0	669	330	1235	3	3	2							CYT		37.972	8.11			0.484	0.039	0.516	_	5	ExpAA=0.03 First60=0.00 PredHel=0 Topology=o	0
GM-4507	Histone chaperone involved in gene silencing	h/nr	GM-4507	M	*	242	Histone chaperone asf1 (Anti-silencing function protein 1) (dASF1)	0	cn9215	1445	729	1278	100	57	236	1	1		FOR	1	1	sgmgfb-contig_5120	1e-142	497	242	1349	2	2	0							CYT		26.727	4.16			0.079	0.117	0.815	_	2	ExpAA=0.00 First60=0.00 PredHel=0 Topology=o	0
GM-2225	Dosage compensation regulatory complex/histone acetyltransferase complex, subunit MSL-3/MRG15/EAF3, and related CHROMO domain-containing proteins	h/nr	GM-2225	M	*	404	Protein MRG15, putative /note=product assignment based on the similarity to	0	cn7479	2395	1216	1606	99	76	164	1	1		FOR	1	1	sgmgfb-contig_5415	0	685	344	1197	0	2	2							CYT		44.864	9.18			0.08	0.084	0.888	_	1	ExpAA=0.28 First60=0.00 PredHel=0 Topology=o	0
GM-6665	Putative nucleic acid-binding protein Hcc-1/proliferation associated cytokine-inducible protein, contains SAP domain	h/nr	GM-6665	M	*	328	Nuclear protein Hcc-1 (Proliferation-associated cytokine-inducible protein	0	cn10912	1879	988	1246	99	79	72	1	1		FOR	1	1	sgmgfb-contig_6273	0	627	328	1261	0	2	0							CYT		36.122	8.82			0.128	0.047	0.909	_	2	ExpAA=0.00 First60=0.00 PredHel=0 Topology=o	0
GM-8632	DNA alkylation damage repair protein	h/nr	GM-8632	M	*	349	CG33250-PA (HDC19127), putative /note=product assignment based on the similarity	0	cn12198	2081	1050	1136	100	92	38	1	1		FOR	1	1	sgmgfb-contig_8228	0	736	349	1213	0	2	0							CYT		41.124	6.52			0.148	0.035	0.909	_	2	ExpAA=1.15 First60=0.01 PredHel=0 Topology=o	0
GM-3634	Nuclear distribution protein NUDC	h/nr	GM-3634	M	*	308	Hypothetical protein, putative /note=product assignment based on predicted	0	cn6351	1838	927	1080	100	86	37	1	1		FOR	1	1	sgmgfb-contig_3332	0	630	308	1107	1	2	6							CYT		35.629	5.6			0.097	0.092	0.878	_	2	ExpAA=0.00 First60=0.00 PredHel=0 Topology=o	0
GM-2566	nitrate iron dehydrogenase	h/nr	GM-2566	M	*	479	Nitrate, fromate, iron dehydrogenase, putative /note=product assignment based on	0	cn3465	2855	1440	1898	100	76	374	1	1		FOR	1	1	sgmgfb-contig_2264	0	969	479	1902	11	2	0							CYT		54.465	5.95			0.055	0.133	0.885	_	2	ExpAA=0.00 First60=0.00 PredHel=0 Topology=o	0
GM-2864	Mitotic checkpoint protein MAD1	h/nr	GM-2864	M	*	747	TXBP181-like protein (CG2072-PA), putative /note=product assignment based on the	0	cn2955	4427	2245	3012	99	75	52	1	1		FOR	1	1	sgmgfb-contig_2947	0	1460	747	3060	3	2	5							CYT		87.384	6.15			0.072	0.037	0.952	_	1	ExpAA=0.01 First60=0.00 PredHel=0 Topology=o	0
GM-8937	TatD-related DNase	h/nr	GM-8937	M	*	324	Mg-dependent DNase, TatD, putative /note=product assignment based on predicted	0	cn10467	1903	968	1066	99	91	51	8	1		FOR	1	1	sgmgfb-contig_8500	0	669	324	1069	0	2	0							CYT		37.028	7.5			0.169	0.104	0.716	_	3	ExpAA=0.19 First60=0.19 PredHel=0 Topology=o	0
GM-4982	DNA helicase, TBP-interacting protein	h/nr	GM-4982	M	*	456	Pontin, putative /note=product assignment based on the similarity to Drosophila	0	cn10231	2639	1371	1609	99	85	142	1	1		FOR	1	1	sgmgfb-contig_5945	0	885	456	1651	1	2	0							CYT		50.24	7.14			0.186	0.078	0.794	_	2	ExpAA=2.03 First60=0.01 PredHel=0 Topology=o	0
GM-5652	Mitotic spindle checkpoint protein BUB3, WD repeat superfamily	h/nr	GM-5652	M	*	326	Mitotic checkpoint control protein Bub3 (Mitotic checkpoint control protein),	0	cn8472	1945	981	1191	100	82	89	1	1		FOR	1	1	sgmgfb-contig_5300	0	681	326	1226	0	2	2							CYT		37.57	5.76			0.07	0.096	0.911	_	1	ExpAA=0.04 First60=0.00 PredHel=0 Topology=o	0
GM-4805	5'-3' exonuclease	h/nr	GM-4805	M	*	382	Flap endonuclease-1, putative /note=product assignment based on the similarity	0	cn10173	2254	1149	1390	99	83	97	1	1		FOR	1	1	sgmgfb-contig_4462	0	763	382	1394	1	2	2							CYT		42.72	8.72			0.059	0.233	0.77	_	3	ExpAA=0.00 First60=0.00 PredHel=0 Topology=o	0
GM-6298	Meiotic cell division protein Pelota/DOM34	h/nr	GM-6298	M	*	390	Protein pelota, putative /note=product assignment based on the similarity to	0	cn15077	2294	1173	1589	99	74	261	1	1		FOR	1	1	sgmgfb-contig_5908	0	765	390	1554	1	2	0							CYT		44.126	6.4			0.08	0.109	0.88	_	2	ExpAA=0.10 First60=0.00 PredHel=0 Topology=o	0
GM-8722	single-strand selective monofunctional uracil DNA glycosylase	h/nr	GM-8722	M	*	279	Single-strand selective monofunctional uracil DNA glycosylase (Fragment),	0	cn12396	1154	757	1001	99	76	45	60	2	NOINT	FOR	1	1	sgmgfb-contig_8308	1e-168	585	279	1110	0	2	0							CYT		32.188	9.02			0.23	0.03	0.822	_	3	ExpAA=0.31 First60=0.00 PredHel=0 Topology=o	0
GM-6058	Cell cycle-associated protein Mob1-1	h/nr	GM-6058	M	*	219	Mps one binder kinase activator-like 1 (Mob as tumor suppressor protein 1)	0	cn12904	1292	660	1312	99	50	480	1	1		FOR	1	1	sgmgfb-contig_5668	1e-128	453	219	1356	1	2	0							CYT		25.282	6.06			0.348	0.043	0.693	_	4	ExpAA=0.00 First60=0.00 PredHel=0 Topology=o	0
GM-8619	Replication factor C, subunit RFC2	h/nr	GM-8619	M	*	333	Replication factor C subunit 2 (Replication factor C 40 kDa subunit) (RF-C 40	0	cn9766	1986	1002	1629	100	62	96	1	1		FOR	1	1	sgmgfb-contig_8210	0	663	333	1387	0	2	0							CYT		37.553	6.35			0.076	0.055	0.943	_	1	ExpAA=0.08 First60=0.00 PredHel=0 Topology=o	0
GM-5933	Predicted alpha-helical protein, potentially involved in replication/repair	h/nr	GM-5933	M	*	229	hypothetical protein /note=cluster composed of ESTs from adult salivary tissue	0	cn9749	1354	691	1119	99	62	331	1	1		FOR	1	1	sgmgfb-contig_5546	1e-129	456	229	1159	1	2	0							CYT		26.726	4.77			0.047	0.082	0.928	_	1	ExpAA=0.00 First60=0.00 PredHel=0 Topology=o	0
GM-5361	Nuclear division RFT1 protein - truncated	h/nr	GM-5361	F	*	507	ENSANGP00000025925, putative /note=product assignment based on the similarity to	0	cn3043	2993	1526	1749	99	87	154	1	1		FOR	1	1	sgmgfb-contig_5014	0	1026	507	1760	2	2	0							BL	23-24	57.866	8.29	55.257	8.01	0.08	0.556	0.435	S	5	ExpAA=208.00 First60=1.80 PredHel=10 Topology=i63-82o97-119i131-149o159-181i302-324o339-361i381-403o407-429i442-464o469-488i	10	41.4
GM-8494	Caspase, apoptotic cysteine protease - truncated	h/nr	GM-8494	N	*	334	Caspase precursor	0	cn11283	1778	980	1355	100	72	260	1	2	NOINT	FOR	1	1	sgmgfb-contig_8086	0	685	334	1389	0	2	0							IND		37.204	6.58			0.084	0.068	0.928	_	1	ExpAA=0.96 First60=0.76 PredHel=0 Topology=o	0
GM-4011	Proliferation-associated nucleolar protein (NOL1)	h/nr	GM-4011	M	*	400	CG5558-PA, isoform A (LD16340p), putative /note=product assignment based on the	0	cn10832	2385	1203	1498	100	80	243	1	1		FOR	1	1	sgmgfb-contig_3679	0	819	400	1536	5	2	0							CYT		46.279	8.68			0.281	0.131	0.485	_	4	ExpAA=0.27 First60=0.00 PredHel=0 Topology=o	0
GM-1292	Cell cycle-associated protein Mob1-1	h/nr	GM-1292	M	*	537	Mps one binder kinase activator-like 2 (Mob as tumor suppressor protein 2)	0	cn2181	2155	1195	1888	99	63	332	372	2	NOINT	FOR	1	1	sgmgfb-contig_1465	0	1074	537	2406	8	2	10			3.46	Y			CYT		57.256	6.95			0.635	0.045	0.494	M	5	ExpAA=8.26 First60=1.42 PredHel=0 Topology=o	0
GM-1600	TatD-related DNase - truncated at 3' end	h/nr	GM-1600	M	*	262	Hypothetical protein, putative /note=product assignment based on the similarity	0	cn6464	1039	755	2670	99	28	470	1	2	NOINT EX	FOR	1	1	sgmgfb-contig_3299	1e-148	519	262	2096	1	2	6							CYT		29.322	5.33			0.138	0.093	0.834	_	2	ExpAA=0.00 First60=0.00 PredHel=0 Topology=o	0
GM-4803	radiation-resistant	h/nr	GM-4803	M	*	196	GA20768-PA (Fragment), putative /note=product assignment based on the similarity	0	cn9057	1158	592	1536	99	39	805	1	1		FOR	1	1	sgmgfb-contig_4945	1e-111	397	196	1548	3	1	0							CYT		22.146	9.46			0.058	0.05	0.956	_	1	ExpAA=0.00 First60=0.00 PredHel=0 Topology=o	0
GM-4640	Nucleoplasmin	h/nr	GM-4640	M	*	159	Nucleoplasmin-like protein (dNLP) (Chromatin decondensation protein 1),	0	cn6287	944	480	738	99	65	127	1	1		FOR	1	1	sgmgfb-contig_4778	2e-88	319	159	804	0	1	4							CYT		17.999	4.55			0.04	0.217	0.843	_	2	ExpAA=0.00 First60=0.00 PredHel=0 Topology=o	0
GM-6891	Nucleoplasmin	h/nr	GM-6891	M	*	160	Nucleoplasmin-like protein (dNLP) (Chromatin decondensation protein 1),	0	cn9395	952	480	1417	100	34	145	1	1		FOR	1	1	sgmgfb-contig_15824	4e-90	325	160	817	0	1	0							CYT		18.024	4.48			0.054	0.131	0.899	_	2	ExpAA=0.00 First60=0.00 PredHel=0 Topology=o	0
GM-4902	Nucleoplasmin-like protein (dNLP) (Chromatin decondensation protein 1)	h/nr	GM-4902	M	*	146	CG7911-PA, putative /note=product assignment based on the similarity to	0	cn11535	704	401	1428	100	28	145	1	2	NOINT	FOR	1	1	sgmgfb-contig_4558	1e-80	293	146	1422	3	1	0							CYT		16.387	4.31			0.065	0.082	0.93	_	1	ExpAA=0.00 First60=0.00 PredHel=0 Topology=o	0
GM-3940	translin	h/nr	GM-3940	M	*	250	Translin, putative /note=product assignment based on the similarity to Mus	0	cn5912	1493	753	1340	100	56	167	1	1		FOR	1	1	sgmgfb-contig_3939	1e-140	494	250	1006	0	1	6							CYT		28.884	5.27			0.101	0.066	0.901	_	2	ExpAA=14.73 First60=0.00 PredHel=0 Topology=o	0
GM-5782	Probable DNA replication complex GINS protein PSF2	h/nr	GM-5782	M	*	200																sgmgfb-contig_5428	1e-114	404	200	1435	0	1	3							CYT		22.981	6.31			0.058	0.303	0.785	_	3	ExpAA=0.34 First60=0.34 PredHel=0 Topology=o	0
GM-2737	Nucleosome remodeling factor, subunit CAF1/NURF55/MSI1	h/nr	GM-2737	M	*	429	Probable histone-binding protein Caf1 (Chromatin assembly factor 1 p55 subunit)	0	cn3644	2516	1269	1835	100	69	403	22	1		FOR	1	1	sgmgfb-contig_2443	0	897	429	1704	6	1	2							CYT		48.506	4.76			0.057	0.103	0.922	_	1	ExpAA=0.00 First60=0.00 PredHel=0 Topology=o	0
GM-2586	Polycomb-like PHD Zn-finger protein	h/nr	GM-2586	M	*	298	hypothetical protein /note=cluster composed of ESTs from adult salivary tissue	0	cn15000	1778	897	3070	100	29	83	1	1		FOR	1	1	sgmgfb-contig_6886	1e-169	588	298	1069	1	1	0							CYT		32.25	6.4			0.111	0.092	0.823	_	2	ExpAA=0.00 First60=0.00 PredHel=0 Topology=o	0
GM-7646	Predicted methyltransferase	h/nr	GM-7646	M	*	276	Methyltransferase type 12, putative /note=product assignment based on predicted	0	cn12124	1647	831	1146	100	73	67	1	1		FOR	1	1	sgmgfb-contig_7220	1e-162	565	276	1162	1	1	0							CYT		32.794	6.47			0.051	0.054	0.963	_	1	ExpAA=0.80 First60=0.00 PredHel=0 Topology=o	0
GM-7372	hypothetical conserved protein - truncated	h/nr	GM-7372	F	*	155	Hypothetical protein, putative /note=product assignment based on the similarity	0	cn12635	809	468	990	96	47	14	1	1		FOR	1	1	sgmgfb-contig_6964	2e-85	309	155	965	1	1	0							IND		17.875	5.85			0.256	0.039	0.821	_	3	ExpAA=0.00 First60=0.00 PredHel=0 Topology=o	0
Possible transcription factors
GM-1732	salivary gland-expressed bHLH transcription factor	h/tf	GM-1732	M	*	332	Copii-coated vesicle membrane protein P24, putative /note=product assignment	0	cn2516	1972	999	2707	99	37	193	1	1		FOR	1	1	sgmgfb-contig_2516	0	660	332	1932	0	13	0			0.48	Y			CYT		37.212	5.49			0.039	0.08	0.927	_	1	ExpAA=0.00 First60=0.00 PredHel=0 Topology=o	0
GM-878	Activating transcription factor 4	h/tf	GM-878	M	*	396	CRC-B (GH11210p) (CG8669-PB, isoform B), putative /note=product assignment based	0	cn3186	2361	1191	2105	100	57	331	1	1		FOR	1	1	sgmgfb-contig_833	0	787	396	2074	15	12	6	0.550342	Y					CYT		44.353	4.64			0.096	0.154	0.783	_	2	ExpAA=0.04 First60=0.04 PredHel=0 Topology=o	0
GM-754	Transcription factor XBP-1	h/tf	GM-754	M	*	306	hypothetical protein /note=cluster composed of ESTs from adult salivary tissue	0	cn1723	1826	921	2172	100	42	314	1	1		FOR	1	1	sgmgfb-contig_751	1e-174	607	306	2090	8	8	18			1.96	Y	0.381934	Y	CYT		34.171	9.56			0.071	0.59	0.269	S	4	ExpAA=1.64 First60=0.14 PredHel=0 Topology=o	0
GM-1222	Transcription factor PBX and related HOX domain proteins	h/tf	GM-1222	M	*	374	Homeobox protein extradenticle, putative /note=product assignment based on the	0	cn10514	2089	1130	1404	98	80	152	1	1		FOR	1	1	sgmgfb-contig_1600	0	747	375	2003	3	8	4							CYT		41.67	6.53			0.062	0.061	0.936	_	1	ExpAA=0.00 First60=0.00 PredHel=0 Topology=o	0
GM-1034	Ultrabithorax binding protein 1	h/tf	GM-1034	M	*	411	Disco-interacting protein (DsRBD-containing protein dip1-c) (DsRBD- containing	0	cn3457	2440	1235	3050	99	40	1653	2	1		FOR	1	1	sgmgfb-contig_1344	0	827	411	1439	4	7	8							CYT		45.451	9.4			0.524	0.033	0.56	_	5	ExpAA=0.01 First60=0.00 PredHel=0 Topology=o	0
GM-1494	putative basic-leucine zipper (bZIP) transcription factor	h/tf	GM-1494	M	*	663	HMG-I and HMG-Y, DNA-binding domain containing protein, putative /note=product	0	cn7245	2302	1890	2752	100	69	58	1	3	NOINT EX	FOR	1	1	sgmgfb-contig_1258	0	1320	663	2849	6	7	11					0.426868	Y	CYT		75.331	4.75			0.066	0.07	0.927	_	1	ExpAA=0.00 First60=0.00 PredHel=0 Topology=o	0
GM-2998	C2H2-type Zn-finger protein	h/tf	GM-2998	M	*	298	Zinc finger protein, putative /note=product assignment based on the similarity	0	cn13471	1683	897	1429	98	63	186	1	1		FOR	1	1	sgmgfb-contig_2714	0	631	298	1427	1	6	0							CYT		34.187	7.84			0.056	0.091	0.945	_	1	ExpAA=0.00 First60=0.00 PredHel=0 Topology=o	0
GM-2382	Transcription factor GT-2 and related proteins, contains trihelix DNA-binding/SANT domain	h/tf	GM-2382	M	*	308																sgmgfb-contig_2060	0	629	308	1780	7	6	0							CYT		34.639	8.89			0.068	0.162	0.891	_	2	ExpAA=1.17 First60=1.06 PredHel=0 Topology=o	0
GM-2282	Cellular repressor of transcription	h/tf	GM-2282	M	*	216	Cellular repressor of E1A-stimulated genes CREG, putative /note=product	0	cn7843	1291	651	1204	100	54	399	1	1		FOR	1	1	sgmgfb-contig_1980	1e-127	449	216	1326	4	6	2							SIG	21-22	24.844	5.39	22.417	5.53	0.016	0.958	0.086	S	1	ExpAA=0.12 First60=0.11 PredHel=0 Topology=o	0
GM-2284	Cellular repressor of transcription	h/tf	GM-2284	M	*	216	Cellular repressor of E1A-stimulated genes CREG, putative /note=product	0	cn7844	1267	651	1178	99	55	411	1	1		FOR	1	1	sgmgfb-contig_1980	1e-126	446	216	1326	4	6	2							SIG	21-22	24.813	5.39	22.417	5.53	0.015	0.964	0.073	S	1	ExpAA=0.46 First60=0.44 PredHel=0 Topology=o	0
GM-2789	Glucose-repressible alcohol dehydrogenase transcriptional effector CCR4	h/tf	GM-2789	M	*	627	AT13596p, putative /note=product assignment based on the similarity to	0	cn10055	3735	1884	2109	100	89	145	1	1		FOR	1	1	sgmgfb-contig_2499	0	1269	627	2073	1	6	6							CYT		72.546	7.19			0.707	0.047	0.24	M	3	ExpAA=1.09 First60=0.11 PredHel=0 Topology=o	0
GM-3126	PVAR1, Mitochondrial ribosomal protein	h/tf	GM-3126	M	*	669	PAR domain protein 1-beta (CG17888-PE, isoform E) (Cg17888-pg, isoform g),	0	cn15480	1526	1565	1988	99	79	5	1	5	NOINT EX	FOR	1	1	sgmgfb-contig_2846	0	1362	669	2513	2	5	1							CYT		73.918	7.01			0.077	0.168	0.804	_	2	ExpAA=0.00 First60=0.00 PredHel=0 Topology=o	0
GM-1616	WD40 repeat-containing protein	h/tf	GM-1616	M	*	458	ENSANGP00000010673 (Fragment), putative /note=product assignment based on the	0	cn7351	2595	1377	1615	98	85	110	1	1		FOR	1	1	sgmgfb-contig_1542	0	953	458	1626	12	5	3	0.410511	Y					CYT		52.459	4.42			0.067	0.082	0.918	_	1	ExpAA=0.00 First60=0.00 PredHel=0 Topology=o	0
GM-4188	Transcriptional coactivator	h/tf	GM-4188	M	*	217	Transcriptional coactivator MED7 (IP02353p) (CG31390-PA), putative	0	cn12134	1296	654	1404	100	47	553	1	1		FOR	1	1	sgmgfb-contig_3859	1e-123	434	217	1450	2	5	0							CYT		25.798	6.26			0.212	0.067	0.78	_	3	ExpAA=0.05 First60=0.00 PredHel=0 Topology=o	0
GM-9059	Neuronal migration protein doublecortin (Lissencephalin-X) (Lis-X) (Doublin) - truncated	h/tf	GM-9059	N		223	Echinoderm microtubule-associated protein-like CG13466, putative /note=product	0	cn9079	1215	613	1074	100	57	131	57	1		FOR	1	1	sgmgfb-contig_2846	1e-06	48.5	83	2513	2	5	1							IND		25.429	8.89			0.108	0.02	0.959	_	1	ExpAA=0.00 First60=0.00 PredHel=0 Topology=o	0
GM-4047	Apoptosis antagonizing transcription factor/protein transport protein	h/tf	GM-4047	M	*	455	Protein AATF-like, putative /note=product assignment based on the similarity to	0	cn1302	2696	1368	1722	99	79	266	1	1		FOR	1	1	sgmgfb-contig_3713	0	904	455	1778	3	4	0							CYT		52.941	4.88			0.105	0.089	0.865	_	2	ExpAA=0.00 First60=0.00 PredHel=0 Topology=o	0
GM-4444	Dorsal interacting protein 2	h/tf	GM-4444	M	*	270	Dorsal interacting protein 2 (SD09045p), putative /note=product assignment based	0	cn15601	926	815	1462	99	56	92	1	2	EX	FOR	1	1	sgmgfb-contig_4133	1e-155	541	270	1436	2	4	0							CYT		30.79	4.88			0.075	0.047	0.936	_	1	ExpAA=0.00 First60=0.00 PredHel=0 Topology=o	0
GM-3122	Transcriptional effector CCR4-related protein	h/tf	GM-3122	M	*	352	Endonuclease/exonuclease/phosphatase domain containing protein, putative	0	cn12421	2040	1059	1333	99	79	134	1	1		FOR	1	1	sgmgfb-contig_2842	0	706	352	1351	5	4	2							CYT		40.933	9.05			0.434	0.083	0.493	_	5	ExpAA=0.02 First60=0.01 PredHel=0 Topology=o	0
GM-4934	Mitogen-activated protein kinase organizer 1 (MAPK organizer 1) - Xenopus laevis (African clawed frog)	h/tf	GM-4934	M	*	306	Mitogen-activated protein kinase organizer 1 (MAPK organizer 1), putative	0	cn10029	1802	921	1309	99	70	145	1	1		FOR	1	1	sgmgfb-contig_4593	0	627	306	1379	1	4	0							CYT		34.03	6.07			0.105	0.062	0.864	_	2	ExpAA=0.00 First60=0.00 PredHel=0 Topology=o	0
GM-5818	hypothetical conserved protein	h/tf	GM-5818	M	*	229	Transcription factor Adf-1 (ADH distal factor 1), putative /note=product	0	cn11539	1360	690	1002	99	69	251	1	1		FOR	1	1	sgmgfb-contig_5460	1e-131	462	229	1033	0	4	0							CYT		26.25	5.16			0.448	0.029	0.699	_	4	ExpAA=0.00 First60=0.00 PredHel=0 Topology=o	0
GM-4921	Adh transcription factor 1	h/tf	GM-4921	M	*	271	Transcription factor Adf-1 (ADH distal factor 1), putative /note=product	0	cn11762	1610	816	1329	99	61	261	1	1		FOR	1	1	sgmgfb-contig_4586	1e-156	544	271	1420	1	4	0							CYT		31.245	9.16			0.073	0.056	0.927	_	1	ExpAA=0.00 First60=0.00 PredHel=0 Topology=o	0
GM-3026	Transcriptional regulator	h/tf	GM-3026	M	*	326	LP07727p (CG2063-PA), putative /note=product assignment based on the similarity	0	cn1361	1945	981	1983	100	49	620	1	1		FOR	1	1	sgmgfb-contig_2737	0	660	326	1472	3	3	5							CYT		36.913	5.79			0.102	0.087	0.884	_	2	ExpAA=0.00 First60=0.00 PredHel=0 Topology=o	0
GM-3795	Zn finger protein	h/tf	GM-3795	M	*	343	Zinc finger protein 207, putative /note=product assignment based on the	0	cn2319	2046	1032	1675	100	62	122	1	1		FOR	1	1	sgmgfb-contig_3480	0	701	343	1702	3	3	2							CYT		36.89	9.33			0.103	0.107	0.831	_	2	ExpAA=15.29 First60=0.00 PredHel=0 Topology=o	0
GM-5006	Upstream transcription factor 2/L-myc-2 protein	h/tf	GM-5006	M	*	160	Protein max (Myc-associated factor X) (dMax), putative /note=product assignment	0	cn4933	957	483	1121	100	43	169	1	1		FOR	1	1	sgmgfb-contig_4661	1e-88	320	160	1162	2	3	0							CYT		18.49	5.71			0.049	0.047	0.972	_	1	ExpAA=0.00 First60=0.00 PredHel=0 Topology=o	0
GM-2786	Transcription factor NFAT, subunit NF45	h/tf	GM-2786	M	*	393	Interleukin enhancer-binding factor 2 homolog, putative /note=product assignment	0	cn12718	2327	1182	1398	99	85	76	1	1		FOR	1	1	sgmgfb-contig_2493	0	597	302	1438	8	3	2							CYT		43.524	6.33			0.312	0.121	0.559	_	4	ExpAA=0.03 First60=0.00 PredHel=0 Topology=o	0
GM-2687	Daxx-interacting protein MSP58/p78, contains FHA domain	h/tf	GM-2687	M	*	507	Microspherule protein 1, putative /note=product assignment based on the	0	cn358	3013	1524	1869	99	82	150	1	1		FOR	1	1	sgmgfb-contig_2393	0	997	507	1953	5	3	5							CYT		56.925	9.24			0.085	0.036	0.934	_	1	ExpAA=0.05 First60=0.00 PredHel=0 Topology=o	0
GM-3530	C2H2-type Zn-finger protein	h/tf	GM-3530	M	*	401	Zinc finger, AD-type, putative /note=product assignment based on the similarity	0	PUF-107C05.g	2391	1206	1800	100	67	135	1	1		FOR	1	1	sgmgfb-contig_3235	0	838	401	1860	4	2	3							CYT		46.42	5.38			0.136	0.061	0.869	_	2	ExpAA=0.00 First60=0.00 PredHel=0 Topology=o	0
GM-4931	(PAI-RBP1) (SERPINE1 mRNA-binding protein 1)	h/tf	GM-4931	M	*	476	CG4170-PA, isoform A (Cg4170-pb, isoform b) (LD07162p), putative /note=product	0	cn14764	2240	1359	2377	99	57	399	1	2	NOINT EX	FOR	1	1	sgmgfb-contig_5086	0	969	476	1677	2	2	0							CYT		51.467	9.74			0.067	0.067	0.935	_	1	ExpAA=0.00 First60=0.00 PredHel=0 Topology=o	0
GM-2373	Head-elevated expression protein	h/tf	GM-2373	M	*	216	D.melanogaster coding region cloned by GAL4 enhancer trap line, putative	0	cn16565	1291	651	957	100	68	135	1	1		FOR	1	1	sgmgfb-contig_2383	1e-120	426	216	1125	7	2	4							CYT		23.489	9.01			0.331	0.067	0.707	_	4	ExpAA=0.00 First60=0.00 PredHel=0 Topology=o	0
GM-5620	Ubiquitin-like domain-containing CTD phosphatase 1 (EC 3.1.3.16)	h/tf	GM-5620	M	*	320	Ubiquitin-like domain-containing CTD phosphatase 1, putative /note=product	0	cn8693	1909	963	1516	100	64	242	1	1		FOR	1	1	sgmgfb-contig_5273	0	655	320	1610	0	2	2							CYT		37.807	6.65			0.085	0.084	0.86	_	2	ExpAA=0.18 First60=0.00 PredHel=0 Topology=o	0
GM-3326	Conserved Zn-finger protein	h/tf	GM-3326	M	*	369	Zinc finger Ran-binding domain-containing protein 2, putative /note=product	0	cn4924	2026	1120	1451	97	77	124	1	1		FOR	1	1	sgmgfb-contig_4591	1e-124	441	211	761	1	2	1							CYT		41.622	10.31			0.116	0.029	0.918	_	1	ExpAA=0.00 First60=0.00 PredHel=0 Topology=o	0
GM-8672	C2H2-type Zn-finger protein	h/tf	GM-8672	M	*	327	DNA-binding protein (Fragment), putative /note=product assignment based on the	0	cn12847	1951	984	1200	100	82	78	1	1		FOR	1	1	sgmgfb-contig_8263	0	688	327	1233	0	2	0							CYT		37.848	5.3			0.059	0.058	0.949	_	1	ExpAA=0.00 First60=0.00 PredHel=0 Topology=o	0
GM-8645	bZIP transcription factor MafK	h/tf	GM-8645	M	*	149	GH02096p (CG9954-PA), putative /note=product assignment based on the similarity	0	cn15304	892	450	828	100	54	223	1	1		FOR	1	1	sgmgfb-contig_8235	3e-83	301	149	869	0	2	0							CYT		17.554	6.33			0.199	0.083	0.792	_	3	ExpAA=0.00 First60=0.00 PredHel=0 Topology=o	0
GM-894	Predicted pilin-like transcription factor	h/tf	GM-894	M	*	155	Methionine-R-sulfoxide reductase, putative /note=product assignment based on the	0	cn3653	920	468	1615	99	29	445	1	1		REV	1	1	sgmgfb-contig_777	2e-90	326	155	1569	5	2	3							CYT		17.633	7.6			0.138	0.026	0.92	_	2	ExpAA=0.00 First60=0.00 PredHel=0 Topology=o	0
GMN-5239	Angiogenic factor with G patch and FHA domains 1	h/tf forkhead motif	GMN-5239	M	*	390	ENSANGP00000013789 (Fragment), putative /note=product assignment based on the	0	cn4823	1326	673	1047	99	64	117	300	1		FOR	1	1	sgmgfb-contig_5239	0	786	390	1646	1	2	0							CYT		43.782	8.87			0.175	0.022	0.881	_	2	ExpAA=0.00 First60=0.00 PredHel=0 Topology=o	0
GM-4765	Adh transcription factor 1	h/tf	GM-4765	M	*	276	Transcription factor Adf-1 (ADH distal factor 1), putative /note=product	0	cn12720	1144	800	1433	98	56	260	1	2	NOINT	FOR	1	1	sgmgfb-contig_4421	1e-159	555	276	1611	2	1	2							CYT		31.81	8.98			0.083	0.043	0.919	_	1	ExpAA=0.00 First60=0.00 PredHel=0 Topology=o	0
GM-4430	TBP-associated transcription factor Prodos	h/tf	GM-4430	M	*	319	Transcription initiation factor TFIID subunit 8 (Protein prodos), putative	0	cn2689	1320	877	1418	100	62	110	1	2	NOINT	FOR	1	1	sgmgfb-contig_4118	0	637	319	1560	3	1	2							CYT		35.389	5.05			0.047	0.348	0.712	_	4	ExpAA=0.13 First60=0.00 PredHel=0 Topology=o	0
GM-14115	Transcription factor IIB	h/tf	GM-14115	M	*	201	CG5343-PA (RE32166p), putative /note=product assignment based on the similarity	0	GMsg107b05.q1k	1201	606	760	100	80	67	1	1		FOR	1	1	sgmgfb-contig_13765	1e-115	410	201	777	0	1	0							CYT		23.609	9.84			0.141	0.092	0.673	_	3	ExpAA=0.05 First60=0.05 PredHel=0 Topology=o	0
GM-4243	intersex	h/tf	GM-4243	M	*	211	Intersex (Fragment), putative /note=product assignment based on the similarity	0	cn8691	1261	636	855	100	74	151	1	1		FOR	1	1	sgmgfb-contig_4248	1e-119	422	211	942	1	1	4							CYT		23.083	6.4			0.252	0.042	0.704	_	3	ExpAA=0.05 First60=0.05 PredHel=0 Topology=o	0
GM-2978	High mobility group protein D	h/tf	GM-2978	M	*	111	High mobility group protein Z (HMG-Z), putative /note=product assignment based	0	cn7	650	336	1058	99	32	339	1	1		FOR	1	1	sgmgfb-contig_2680	7e-61	226	111	701	0	1	0							CYT		12.734	9.28			0.156	0.065	0.805	_	2	ExpAA=0.00 First60=0.00 PredHel=0 Topology=o	0
GM-2979	High mobility group protein D	h/tf	GM-2979	M	*	111	High mobility group protein Z (HMG-Z), putative /note=product assignment based	0	cn7	642	336	1058	99	32	339	1	1		FOR	1	1	sgmgfb-contig_2679	5e-61	227	111	1046	1	1	0							CYT		12.626	9.4			0.292	0.065	0.617	_	4	ExpAA=0.00 First60=0.00 PredHel=0 Topology=o	0
GM-5977	CDK8 kinase-activating protein cyclin C	h/tf	GM-5977	M	*	267	hypothetical protein /note=cluster composed of ESTs from adult salivary tissue	0	cn9785	1580	805	972	99	83	43	1	1		FOR	1	1	sgmgfb-contig_5592	1e-155	541	267	965	2	1	0							CYT		31.498	5.82			0.228	0.125	0.697	_	3	ExpAA=0.80 First60=0.00 PredHel=0 Topology=o	0
GM-9073	chorion factor CF2 - truncated	h/tf	GM-9073	S	*	44	Chorion transcription factor Cf2, isoforms I/II, putative /note=cluster	4e-72	cn9309	268	135	1207	100	11	35	1	1		FOR	1	1	sgmgfb-contig_1149	3e-07	48.9	32	821	0	1	0							IND		5.213	9.63			0.127	0.047	0.892	_	2	ExpAA=0.00 First60=0.00 PredHel=0 Topology=i	0
Transcription machinery
GM-420	RNA polymerase II general transcription factor BTF3	h/tm	GM-420	M	*	144	Beta NAC homolog (CG3644-PA, isoform A) (Cg3644-pb, isoform b) (GM13744p),	0	cn1926	858	433	807	100	54	12	1	1		FOR	1	1	sgmgfb-contig_344	8e-73	267	170	1769	33	32	12	0.604297	Y					CYT		15.008	9.1			0.125	0.043	0.867	_	2	ExpAA=0.00 First60=0.00 PredHel=0 Topology=o	0
GM-419	RNA polymerase II general transcription factor BTF3 related protein	h/tm	GM-419	M	*	170	Beta NAC homolog (CG3644-PA, isoform A) (Cg3644-pb, isoform b) (GM13744p),	0	cn1927	1017	513	1772	100	29	149	1	1		FOR	1	1	sgmgfb-contig_344	5e-93	334	170	1769	33	32	12	0.604297	Y					CYT		17.854	8.83			0.182	0.048	0.837	_	2	ExpAA=0.00 First60=0.00 PredHel=0 Topology=o	0
GM-364	Translation elongation factor EF-1 gamma	h/tm	GM-364	M	*	431	Elongation factor 1-gamma (EF-1-gamma) (eEF-1B gamma), putative /note=product	0	cn12101	2115	1102	1369	99	80	118	1	1		FOR	1	1	sgmgfb-contig_298	0	890	431	1626	48	31	18	0.528219	Y	1.58	Y			CYT		49.465	6.14			0.271	0.051	0.74	_	3	ExpAA=0.36 First60=0.04 PredHel=0 Topology=o	0
GM-795	Decondensation factor 31	h/tm	GM-795	M	*	174	Anon1A4 (Df31), putative /note=product assignment based on the similarity to	0	cn3878	1017	525	1875	99	28	377	1	1		FOR	1	1	sgmgfb-contig_834	3e-90	325	174	1899	5	21	6							CYT		17.591	4.02			0.069	0.059	0.944	_	1	ExpAA=0.00 First60=0.00 PredHel=0 Topology=o	0
GM-1451	RNA-binding protein musashi/mRNA cleavage and polyadenylation factor I complex, subunit HRP1	h/tm	GM-1451	M	*	422	Heterogeneous nuclear ribonucleoprotein 27C (Hrb27-C) (hnRNP 48) (HRP48.1),	0	cn10083	2516	1269	1937	100	66	380	1	1		FOR	1	1	sgmgfb-contig_1204	0	905	422	1993	4	17	4							CYT		44.457	6.24			0.091	0.068	0.891	_	1	ExpAA=0.00 First60=0.00 PredHel=0 Topology=o	0
GM-1722	mRNA splicing factor PRP31	h/tm	GM-1722	M	*	500	ENSANGP00000013953, putative /note=product assignment based on the similarity to	0	cn1941	2500	1452	3095	100	47	101	1	2	NOINT	FOR	1	1	sgmgfb-contig_1565	0	966	500	3194	4	16	0							CYT		55.897	7.54			0.064	0.083	0.94	_	1	ExpAA=0.49 First60=0.00 PredHel=0 Topology=o	0
GM-2199	ATP-dependent RNA helicase	h/tm	GM-2199	M	*	460	ENSANGP00000010638 (Fragment), putative /note=product assignment based on the	0	cn12750	2742	1383	1852	100	75	182	1	1		FOR	1	1	sgmgfb-contig_1908	0	925	460	1849	3	12	2							CYT		52.325	8.2			0.072	0.049	0.948	_	1	ExpAA=0.00 First60=0.00 PredHel=0 Topology=o	0
GM-2078	Nucleolar GTPase	h/tm	GM-2078	M	*	674	SD10213p (CG6501-PA) (Nuclear GTP binding protein), putative /note=product	0	cn8279	3985	2026	2238	99	91	72	1	1		FOR	1	1	sgmgfb-contig_1798	0	1343	674	2276	0	10	8							CYT		77.444	9.6			0.346	0.059	0.715	_	4	ExpAA=0.02 First60=0.00 PredHel=0 Topology=o	0
GM-424	polyA-binding protein	h/tm	GM-424	M	*	653	Polyadenylate-binding protein (Poly(A)-binding protein) (PABP), putative	0	cn4018	3122	1583	2384	99	66	392	1	1		FOR	1	1	sgmgfb-contig_386	0	1294	653	2723	13	10	14			1.75	Y	0.52647	Y	CYT		71.338	9.28			0.116	0.034	0.943	_	1	ExpAA=0.07 First60=0.00 PredHel=0 Topology=o	0
GM-865	Eukaryotic initiation factor 4B	h/tm	GM-865	M	*	449	CG10837-PB.3 (Eukaryotic initiation factor 4B) (LD33831p), putative	0	cn1336	2668	1350	1635	99	83	125	1	1		FOR	1	1	sgmgfb-contig_765	0	901	449	1616	15	10	9	0.567019	Y					CYT		50.863	8.79			0.337	0.067	0.631	_	4	ExpAA=0.00 First60=0.00 PredHel=0 Topology=o	0
GM-27	Transcription initiation factor IIE, beta subunit	h/tm	GM-27	M	*	291	ENSANGP00000020992, putative /note=product assignment based on the similarity to	0	cn2257	1737	876	1029	100	85	123	1	1		FOR	1	1	sgmgfb-contig_37	1e-168	585	291	1638	6	9	1							CYT		33.435	9.43			0.229	0.07	0.81	_	3	ExpAA=0.00 First60=0.00 PredHel=0 Topology=o	0
GM-1849	ATP-dependent RNA helicase	h/tm	GM-1849	M	*	692	Probable ATP-dependent RNA helicase DDX43, putative /note=product assignment	0	cn4305	2127	1132	1286	99	88	1	532	1		FOR	1	1	sgmgfb-contig_2359	0	1413	692	2401	1	8	5							CYT		78.572	5.66			0.078	0.035	0.954	_	1	ExpAA=0.01 First60=0.00 PredHel=0 Topology=o	0
GM-3375	mRNA deadenylase subunit	h/tm	GM-3375	M	*	300	CG5684-PB, isoform B (Cg5684-pc, isoform c) (RH51274p), putative /note=product	0	cn14302	1776	904	1840	99	49	591	1	1		FOR	1	1	sgmgfb-contig_3072	1e-180	624	300	1785	2	8	0							CYT		34.168	4.97			0.308	0.051	0.739	_	3	ExpAA=0.03 First60=0.00 PredHel=0 Topology=o	0
GM-2470	Alternative splicing factor SRp20/9G8 (RRM superfamily)	h/tm	GM-2470	M	*	145	RNA-binding protein 1, putative /note=product assignment based on the similarity	0	cn4279	724	445	1419	96	31	177	1	1		FOR	1	1	sgmgfb-contig_3033	1e-83	303	145	1456	2	7	1							CYT		16.339	11.39			0.07	0.076	0.9	_	1	ExpAA=0.00 First60=0.00 PredHel=0 Topology=o	0
GM-1400	Mitochondrial translation elongation factor Tu	h/tm	GM-1400	M	*	460	GH10272p (CG12736-PA) (AT01345p), putative /note=product assignment based on the	0	cn404	2742	1383	1777	100	78	240	1	1		FOR	1	1	sgmgfb-contig_1163	0	919	460	1816	12	7	5	0.492614	Y					CYT		50.729	8.83			0.821	0.034	0.194	M	2	ExpAA=0.00 First60=0.00 PredHel=0 Topology=o	0
GM-2015	WD40 repeat protein	h/tm	GM-2015	M	*	336	ENSANGP00000020796 (Fragment), putative /note=product assignment based on the	0	cn1114	2004	1011	1299	100	78	186	1	1		FOR	1	1	sgmgfb-contig_1744	0	716	336	1332	7	7	4							CYT		37.535	5.49			0.199	0.133	0.688	_	3	ExpAA=0.00 First60=0.00 PredHel=0 Topology=o	0
GM-2140	RNA polymerase I-associated factor - PAF67	h/tm	GM-2140	M	*	538	Eukaryotic translation initiation factor 3 subunit 6-interacting protein,	0	cn2962	3198	1617	1897	99	85	147	1	1		FOR	1	1	sgmgfb-contig_1988	0	1103	538	1912	5	7	4							CYT		63.125	5.57			0.04	0.048	0.971	_	1	ExpAA=0.29 First60=0.00 PredHel=0 Topology=o	0
GM-2529	RNA-binding protein Sam68 and related KH domain proteins	h/tm	GM-2529	M	*	399	K Homology, putative /note=product assignment based on predicted InterPro domain	0	cn4223	2367	1198	2061	99	58	120	1	1		FOR	1	1	sgmgfb-contig_2225	0	823	399	2208	5	7	2							CYT		45.849	8.84			0.064	0.047	0.958	_	1	ExpAA=0.00 First60=0.00 PredHel=0 Topology=o	0
GM-1808	U3 small nucleolar ribonucleoprotein (snoRNP) component	h/tm	GM-1808	M	*	299	U3 small nucleolar ribonucleoprotein protein imp4, putative /note=product	0	cn737	1784	900	1509	100	60	269	1	1		FOR	1	1	sgmgfb-contig_1548	1e-175	607	299	1524	7	6	7							CYT		35.166	9.41			0.774	0.008	0.446	M	4	ExpAA=0.17 First60=0.00 PredHel=0 Topology=o	0
GM-2453	Ribosomal RNA adenine dimethylase	h/tm	GM-2453	M	*	306	Probable dimethyladenosine transferase, putative /note=product assignment based	0	cn4801	1818	921	1745	99	53	153	1	1		FOR	1	1	sgmgfb-contig_2147	1e-174	607	306	1812	4	6	5							CYT		35.257	9.81			0.247	0.045	0.794	_	3	ExpAA=0.13 First60=0.00 PredHel=0 Topology=o	0
GM-3480	RNA-binding protein musashi/mRNA cleavage and polyadenylation factor I complex, subunit HRP1	h/tm	GM-3480	M	*	531	TAR-binding protein, putative /note=product assignment based on the similarity	0	cn9452	3164	1650	2438	100	68	169	1	2	RPTQ EX	FOR	1	1	sgmgfb-contig_3177	0	1119	531	2454	3	6	0							CYT		57.545	7.57			0.037	0.097	0.962	_	1	ExpAA=0.01 First60=0.00 PredHel=0 Topology=o	0
GM-3564	mRNA cleavage and polyadenylation factor IA/II complex, subunit CLP1	h/tm	GM-3564	M	*	423	Pre-mRNA cleavage complex II protein Clp1, putative /note=product assignment	0	cn11104	2468	1272	1461	99	87	85	1	1		FOR	1	1	sgmgfb-contig_3268	0	843	423	1521	2	6	0							CYT		47.211	5.99			0.049	0.098	0.928	_	1	ExpAA=0.52 First60=0.25 PredHel=0 Topology=o	0
GM-3645	RNA-binding protein p54nrb (RRM superfamily)	h/tm	GM-3645	M	*	602	Protein no-on-transient A, putative /note=product assignment based on the	0	cn11167	2553	1288	1559	100	83	1	522	1		FOR	1	1	sgmgfb-contig_3908	0	1244	602	2171	1	6	0							CYT		67.327	8.04			0.115	0.044	0.925	_	1	ExpAA=0.00 First60=0.00 PredHel=0 Topology=o	0
GM-4666	Heterogeneous nuclear ribonucleoprotein L (contains RRM repeats) - truncated	h/tm	GM-4666	V	*	375	GA21622-PA (Fragment), putative /note=product assignment based on the similarity	0	cn11142	2204	1128	1328	99	85	1	2	1		FOR	1	1	sgmgfb-contig_4335	0	772	375	2234	0	6	0							IND		41.287	8.1			0.078	0.059	0.941	_	1	ExpAA=0.00 First60=0.00 PredHel=0 Topology=o	0
GM-2655	RNA-binding protein Sam68 and related KH domain proteins	h/tm	GM-2655	M	*	310	QKR58E-3, putative /note=product assignment based on the similarity to	0	cn10381	1850	933	1310	100	71	116	1	1		FOR	1	1	sgmgfb-contig_2348	0	629	310	1404	7	5	2							CYT		35.682	9			0.046	0.053	0.968	_	1	ExpAA=0.00 First60=0.00 PredHel=0 Topology=o	0
GM-2052	poly-U binding splicing factor - truncated	h/tm	GM-2052	E	*	611	Poly U-binding-splicing factor half pint (68 kDa poly U-binding- splicing	0	cn11184	3544	1816	2410	99	75	364	1	1		FOR	1	1	sgmgfb-contig_2484	0	1169	608	2241	4	5	1							CYT		65.694	5.92			0.054	0.107	0.928	_	1	ExpAA=0.09 First60=0.00 PredHel=0 Topology=o	0
GM-2922	RNA 3'-terminal phosphate cyclase	h/tm	GM-2922	M	*	359	RNA 3'-terminal phosphate cyclase, putative /note=product assignment based on	0	cn10878	2141	1080	1383	100	78	208	1	1		FOR	1	1	sgmgfb-contig_2629	0	716	359	1433	1	5	4							CYT		38.891	8.46			0.1	0.04	0.918	_	1	ExpAA=0.19 First60=0.00 PredHel=0 Topology=o	0
GM-3128	mRNA cleavage factor I subunit	h/tm	GM-3128	M	*	232	ENSANGP00000016021, putative /note=product assignment based on the similarity to	0	cn11749	1386	699	1192	100	59	170	1	1		FOR	1	1	sgmgfb-contig_2848	1e-137	483	232	1264	3	5	2							CYT		26.485	9			0.61	0.028	0.452	M	5	ExpAA=0.12 First60=0.00 PredHel=0 Topology=o	0
GM-4308	Spliceosomal protein FBP21	h/tm	GM-4308	M	*	335	WW/Rsp5/WWP domain containing protein, putative /note=product assignment based	0	cn8957	1340	776	1095	96	71	209	233	1		FOR	1	1	sgmgfb-contig_4818	0	687	335	1355	0	5	0							CYT		39.189	7.57			0.075	0.077	0.929	_	1	ExpAA=0.00 First60=0.00 PredHel=0 Topology=o	0
GM-119	splicing factor, arginine/serine-rich 6	h/tm	GM-119	M	*	346	Serine-arginine protein 55 (SRP55) (Protein enhancer of deformed) (52 kDa	0	cn923	2064	1041	1881	100	55	173	1	1		FOR	1	1	sgmgfb-contig_113	0	680	346	1600	14	4	5	0.409143	Y	2.39	Y			CYT		39.569	11.41			0.26	0.054	0.67	_	3	ExpAA=0.00 First60=0.00 PredHel=0 Topology=o	0
GM-2119	ATP-dependent RNA helicase - truncated	h/tm	GM-2119	N	*	652	Helicase RM62-like protein B (Fragment), putative /note=product assignment based	0	cn893	3402	1748	1854	99	94	107	1	1		FOR	1	1	sgmgfb-contig_1832	0	1323	652	2481	6	4	1							CYT		72.623	9.39			0.397	0.022	0.757	_	4	ExpAA=0.00 First60=0.00 PredHel=0 Topology=o	0
GM-2861	DNA helicase TIP49, TBP-interacting protein	h/tm	GM-2861	M	*	479	hypothetical protein /note=cluster composed of ESTs from adult salivary tissue	0	cn1701	1814	915	1145	100	80	103	1	1		FOR	1	1	sgmgfb-contig_2945	0	934	479	1692	6	4	0							CYT		53.705	5.37			0.063	0.062	0.949	_	1	ExpAA=0.11 First60=0.00 PredHel=0 Topology=o	0
GM-1942	RNA polymerase I transcription factor subunit Spp27	h/tm	GM-1942	M	*	239	ENSANGP00000031364, putative /note=product assignment based on the similarity to	0	cn2768	1380	720	1521	98	47	145	1	1		FOR	1	1	sgmgfb-contig_1882	1e-134	473	239	2267	5	4	3							CYT		26.878	8.27			0.059	0.067	0.946	_	1	ExpAA=0.00 First60=0.00 PredHel=0 Topology=o	0
GM-2748	Transcription initiation factor TFIIB	h/tm	GM-2748	M	*	314	Transcription initiation factor IIB (General transcription factor TFIIB),	0	cn2320	1873	945	1327	100	71	104	1	1		FOR	1	1	sgmgfb-contig_2459	0	628	314	1364	3	4	6							CYT		34.304	8.5			0.114	0.058	0.864	_	2	ExpAA=0.04 First60=0.00 PredHel=0 Topology=o	0
GM-2772	THO complex	h/tm	GM-2772	M	*	288	CG17143-PB, isoform B (THO complex 7), putative /note=product assignment based	0	cn15097	1699	857	1417	100	60	273	11	1		FOR	1	1	sgmgfb-contig_2822	1e-159	556	288	1292	2	4	0							CYT		33.513	4.88			0.06	0.074	0.931	_	1	ExpAA=0.00 First60=0.00 PredHel=0 Topology=o	0
GM-4177	Subunit of tRNA-specific adenosine-34 deaminase	h/tm	GM-4177	M	*	344	Mitochondrial 28S ribosomal protein S28 (S28mt) (MRP-S28), putative	0	cn3867	2044	1035	2084	99	50	415	1	1		FOR	1	1	sgmgfb-contig_3845	0	699	344	2026	3	4	0							CYT		39.885	8.99			0.12	0.114	0.794	_	2	ExpAA=0.00 First60=0.00 PredHel=0 Topology=o	0
GM-3176	RNA-binding protein Sam68 and related KH domain proteins	h/tm	GM-3176	M	*	373	QKR58E-2, putative /note=product assignment based on the similarity to	0	cn12160	2072	1093	2203	99	50	224	1	2	NOINT	FOR	1	1	sgmgfb-contig_2885	0	756	373	2006	6	3	0							CYT		41.318	9.49			0.105	0.042	0.927	_	1	ExpAA=0.03 First60=0.00 PredHel=0 Topology=o	0
GM-1890	Iron regulatory protein 1A	h/tm	GM-1890	M	*	506	Iron regulatory protein, putative /note=product assignment based on the	0	cn3111	3007	1521	2061	99	74	54	1	1		FOR	1	1	sgmgfb-contig_1640	0	1023	506	2052	14	3	2	0.337988	Y	2.47	Y			CYT		55.792	7.03			0.072	0.171	0.798	_	2	ExpAA=1.02 First60=0.50 PredHel=0 Topology=o	0
GM-2972	RNA polymerase II elongator complex, subunit ELP3/histone acetyltransferase	h/tm	GM-2972	M	*	435	ENSANGP00000021389, putative /note=product assignment based on the similarity to	0	cn11463	2589	1306	1698	100	77	240	3	1		FOR	1	1	sgmgfb-contig_4690	1e-158	553	268	1065	1	3	1							CYT		48.712	9.13			0.165	0.204	0.726	_	3	ExpAA=231.70 First60=20.04 PredHel=11 Topology=i29-51o66-88i95-117o127-149i162-184o188-210i246-268o283-305i342-364o379-401i408-430o	11	55.6
GM-3109	mRNA capping enzyme, guanylyltransferase (alpha) subunit	h/tm	GM-3109	M	*	681	mRNA-capping enzyme	0	cn8134	4016	2042	2947	99	69	221	1	1		FOR	1	1	sgmgfb-contig_2828	0	1419	681	2953	3	3	5							CYT		79.129	6.32			0.275	0.091	0.563	_	4	ExpAA=0.02 First60=0.00 PredHel=0 Topology=o	0
GM-35	Nascent polypeptide associated complex protein alpha subunit	h/tm	GM-35	M	*	224	Nascent polypeptide-associated complex subunit alpha (NAC-alpha) (Alpha-NAC),	0	cn13100	1306	675	1817	99	37	170	1	1		FOR	1	1	sgmgfb-contig_39	1e-121	427	224	958	2	3	8							CYT		23.954	4.54			0.056	0.041	0.954	_	1	ExpAA=0.00 First60=0.00 PredHel=0 Topology=o	0
GM-3541	Regulator of nuclear mRNA	h/tm	GM-3541	M	*	308	RE04530p (SD19704p) (CG9018-PB, isoform B), putative /note=product assignment	0	cn12864	1820	929	1528	99	61	220	1	1		FOR	1	1	sgmgfb-contig_3246	1e-174	605	308	1718	4	3	2							CYT		34.998	6.99			0.088	0.094	0.8	_	2	ExpAA=0.00 First60=0.00 PredHel=0 Topology=o	0
GM-3802	RNA 3'-terminal phosphate cyclase	h/tm	GM-3802	M	*	381	Probable RNA 3'-terminal phosphate cyclase-like protein, putative /note=product	0	cn12994	2224	1146	1324	99	87	103	1	1		FOR	1	1	sgmgfb-contig_3215	0	771	381	1367	4	3	2							CYT		41.832	8.7			0.105	0.092	0.86	_	2	ExpAA=0.04 First60=0.00 PredHel=0 Topology=o	0
GM-3859	Queuine-tRNA ribosyltransferase	h/tm	GM-3859	M	*	410	ENSANGP00000011864 (Fragment), putative /note=product assignment based on the	0	cn9099	2436	1233	1505	99	82	197	1	1		FOR	1	1	sgmgfb-contig_4171	0	833	410	1542	2	3	1							CYT		45.902	5.75			0.122	0.115	0.744	_	2	ExpAA=5.51 First60=0.00 PredHel=0 Topology=o	0
GM-6886	RNA polymerase I 49 kDa subunit	h/tm	GM-6886	M	*	388	CG18600-PA (LD14127p), putative /note=product assignment based on the similarity	0	cn10610	2077	1168	1543	97	76	95	1	1		FOR	1	1	sgmgfb-contig_6498	0	756	388	1237	0	3	0							CYT		43.576	9.14			0.086	0.047	0.928	_	1	ExpAA=0.60 First60=0.00 PredHel=0 Topology=o	0
GM-846	C2H2-type Zn-finger protein	h/tm	GM-846	M	*	441	CG1231-PA, putative /note=product assignment based on the similarity to	0	cn8241	2615	1327	1595	99	83	136	1	1		FOR	1	1	sgmgfb-contig_755	0	903	441	1576	1	3	3							CYT		49.137	8.87			0.303	0.035	0.769	_	3	ExpAA=0.09 First60=0.00 PredHel=0 Topology=o	0
GM-2394	Serine-arginine protein 55 (SRP55) (Protein enhancer of deformed) (52 kDa bracketing protein) (B52 protein)	h/tm	GM-2394	M	*	351	Serine-arginine protein 55 (SRP55) (Protein enhancer of deformed) (52 kDa	0	cn922	2070	1056	1928	99	55	185	1	1		FOR	1	1	sgmgfb-contig_2073	0	690	351	1974	7	2	4							CYT		40.269	11.46			0.247	0.051	0.669	_	3	ExpAA=0.00 First60=0.00 PredHel=0 Topology=o	0
GM-2458	Alternative splicing factor SRp20/9G8 (RRM superfamily) - truncated	h/tm	GM-2458	M		169	RNA-binding protein Rsf1 (RNA-binding protein Rox21), putative /note=product	1e-174	cn3432	609	453	825	99	55	121	1	2	NOINT	FOR	1	1	sgmgfb-contig_2152	1e-98	353	169	652	0	2	2							CYT		17.744	10.09			0.103	0.042	0.913	_	1	ExpAA=0.01 First60=0.01 PredHel=0 Topology=o	0
GM-2457	Repressor splicing factor 1	h/tm	GM-2457	M	*	186	RNA-binding protein Rsf1 (RNA-binding protein Rox21), putative /note=product	0	cn3433	1112	561	1293	100	43	30	1	1		FOR	1	1	sgmgfb-contig_2151	1e-109	387	186	1302	3	2	6							CYT		20.004	10.29			0.092	0.038	0.923	_	1	ExpAA=0.01 First60=0.01 PredHel=0 Topology=o	0
GM-4722	RNA-binding protein musashi/mRNA cleavage and polyadenylation factor I complex, subunit HRP1	h/tm	GM-4722	M	*	469	Ribonucleoprotein RB97D, putative /note=product assignment based on the	0	cn10272	2315	1374	1643	100	84	55	2	2	NOINT	FOR	1	1	sgmgfb-contig_4374	0	1015	469	1720	3	2	0							CYT		52.039	9			0.082	0.072	0.928	_	1	ExpAA=0.00 First60=0.00 PredHel=0 Topology=o	0
GM-3812	mRNA export protein (contains WD40 repeats)	h/tm	GM-3812	M	*	349	mRNA export factor (mRNA-associated protein mrnp 41) (Rae1 protein homolog),	0	cn11499	2010	1050	1323	99	79	165	1	1		FOR	1	1	sgmgfb-contig_3498	0	712	349	1371	2	2	4							CYT		39.013	8.31			0.278	0.054	0.712	_	3	ExpAA=0.03 First60=0.00 PredHel=0 Topology=o	0
GM-1850	RRM motif-containing protein	h/tm	GM-1850	M	*	249	CG1101-PA (LD24793p), putative /note=product assignment based on the similarity	0	cn7356	1487	750	1411	100	53	208	1	1		FOR	1	1	sgmgfb-contig_2502	1e-141	497	249	1524	4	2	7							CYT		26.969	10.77			0.118	0.028	0.932	_	1	ExpAA=0.00 First60=0.00 PredHel=0 Topology=o	0
GM-2547	RNA-binding protein ELAV/HU (RRM superfamily)	h/tm	GM-2547	M	*	343	RE72132p (CG15440-PA), putative /note=product assignment based on the similarity	0	cn1139	2046	1032	1183	100	87	73	1	1		FOR	1	1	sgmgfb-contig_2238	0	706	343	1229	6	2	6							CYT		38.377	4.94			0.071	0.188	0.837	_	2	ExpAA=0.02 First60=0.02 PredHel=0 Topology=o	0
GM-2583	RNA polymerase II transcription elongation factor Elongin/SIII, subunit elongin B	h/tm	GM-2583	M	*	118	Elongin B (CG4204-PA), putative /note=product assignment based on the similarity	0	cn2295	708	357	1406	100	25	292	1	1		FOR	1	1	sgmgfb-contig_2277	1e-62	233	118	1513	12	2	0							CYT		13.267	4.57			0.348	0.042	0.69	_	4	ExpAA=0.00 First60=0.00 PredHel=0 Topology=o	0
GM-2945	Elongation factor 1 beta/delta chain	h/tm	GM-2945	M	*	222	Probable elongation factor 1-beta (EF-1-beta), putative /note=product assignment	0	cn8131	1326	669	1153	100	58	192	1	1		FOR	1	1	sgmgfb-contig_3922	1e-125	443	222	903	1	2	4							CYT		24.477	4.48			0.116	0.085	0.877	_	2	ExpAA=0.02 First60=0.00 PredHel=0 Topology=o	0
GM-3020	Splicing factor U2AF, large subunit (RRM superfamily)	h/tm	GM-3020	M	*	423	Splicing factor U2AF 50 kDa subunit (U2 auxiliary factor 50 kDa subunit) (U2	0	cn6919	2508	1273	1762	99	72	221	1	1		FOR	1	1	sgmgfb-contig_3154	0	853	423	1722	2	2	3							CYT		47.594	8.44			0.261	0.027	0.865	_	2	ExpAA=0.06 First60=0.00 PredHel=0 Topology=o	0
GM-3140	Queuine-tRNA ribosyltransferase	h/tm	GM-3140	M	*	424	Queuine tRNA-ribosyltransferase, putative /note=product assignment based on the	0	cn4268	2527	1275	1615	100	79	61	1	1		FOR	1	1	sgmgfb-contig_2859	0	858	424	1629	1	2	8							CYT		48.325	8.1			0.255	0.087	0.69	_	3	ExpAA=0.29 First60=0.00 PredHel=0 Topology=o	0
GM-3262	Predicted splicing factor, SR protein superfamily	h/tm	GM-3262	M	*	191	SR family splicing factor SC35 (LD32469p) (CG5442-PB, isoform B), putative	0	cn14311	1142	576	1542	100	37	155	1	1		FOR	1	1	sgmgfb-contig_3755	1e-108	386	191	1559	3	2	0							CYT		21.846	11.95			0.255	0.056	0.729	_	3	ExpAA=0.00 First60=0.00 PredHel=0 Topology=o	0
GM-3319	Splicing factor RNPS1, SR protein superfamily	h/tm	GM-3319	M	*	223	CG2163-PA, isoform A (Cg2163-pb, isoform b), putative /note=product assignment	0	cn12018	1332	672	1123	100	60	348	1	1		FOR	1	1	sgmgfb-contig_3019	1e-127	450	223	1267	4	2	3							CYT		25.147	5.14			0.069	0.05	0.953	_	1	ExpAA=0.00 First60=0.00 PredHel=0 Topology=o	0
GM-3684	Transcriptional activator of the JUN family	h/tm	GM-3684	M	*	289	Transcription factor AP-1 (Jun-related antigen) (dJRA) (dJun), putative	0	cn7836	1701	870	1327	99	66	101	1	1		FOR	1	1	sgmgfb-contig_6354	9e-93	335	171	588	0	2	1							CYT		31.28	9.27			0.075	0.098	0.893	_	2	ExpAA=0.04 First60=0.00 PredHel=0 Topology=o	0
GM-3770	Nucleolar protein fibrillarin NOP77 (RRM superfamily)	h/tm	GM-3770	M	*	627	hypothetical protein /note=cluster composed of ESTs from adult salivary tissue	0	cn9853	2420	1299	1352	98	96	43	585	1		FOR	1	1	sgmgfb-contig_3460	0	1253	627	2118	6	2	0							CYT		72.144	9.74			0.074	0.048	0.951	_	1	ExpAA=0.00 First60=0.00 PredHel=0 Topology=o	0
GM-3800	RNA Polymerase C (III) 37 kDa subunit	h/tm	GM-3800	M	*	466	Sex-lethal interactor, putative /note=product assignment based on the similarity	0	cn2353	2755	1402	2069	99	68	546	1	1		FOR	1	1	sgmgfb-contig_4099	0	932	466	2136	2	2	2							CYT		53.918	6.53			0.05	0.047	0.955	_	1	ExpAA=0.00 First60=0.00 PredHel=0 Topology=o	0
GM-3910	Transcription factor grauzone	h/tm	GM-3910	M	*	543	Transcription factor grauzone, putative /note=product assignment based on the	0	cn12484	3190	1633	1740	99	94	54	1	1		FOR	1	1	sgmgfb-contig_5995	0	848	397	1262	1	2	0							CYT		63.444	8.67			0.061	0.079	0.916	_	1	ExpAA=0.06 First60=0.00 PredHel=0 Topology=o	0
GM-4096	Zn-finger protein - truncated	h/tm	GM-4096	K	*	306	Zinc finger protein 330, putative /note=product assignment based on the	0	cn2200	1560	873	1007	98	87	21	1	2	NOINT	FOR	1	1	sgmgfb-contig_4085	1e-179	622	291	1093	2	2	2							CYT		35.164	8.34			0.137	0.078	0.874	_	2	ExpAA=1.66 First60=0.00 PredHel=0 Topology=i	0
GM-4274	Small ribonucleoprotein particle protein B	h/tm	GM-4274	M	*	200	Small nuclear ribonucleoprotein-associated protein B (snRNP-B) (Sm protein B)	0	cn6690	1195	603	1159	100	52	162	1	1		FOR	1	1	sgmgfb-contig_4769	1e-118	417	200	899	0	2	3							CYT		21.134	11.22			0.422	0.049	0.593	_	5	ExpAA=0.02 First60=0.00 PredHel=0 Topology=o	0
GM-4333	Transcription elongation factor TFIIS/Cofactor of enhancer-binding protein Sp1	h/tm	GM-4333	M	*	326	Transcription elongation factor S-II (RNA polymerase II elongation factor	0	cn11097	1172	950	1361	100	70	119	1	2	NOINT	FOR	1	1	sgmgfb-contig_4014	0	645	326	1412	4	2	0							CYT		36.389	9.23			0.05	0.044	0.954	_	1	ExpAA=0.00 First60=0.00 PredHel=0 Topology=o	0
GM-4386	CAP-binding protein complex interacting protein 2	h/tm	GM-4386	M	*	421	Calcium release-activated calcium channel protein 1 (Protein orai) (dOrai),	0	cn10360	2228	1204	1483	99	81	107	1	2	NOINT	FOR	1	1	sgmgfb-contig_4072	0	845	421	1650	2	2	0							CYT		46.21	8.16			0.059	0.148	0.832	_	2	ExpAA=80.96 First60=0.00 PredHel=4 Topology=i232-249o259-281i315-337o347-369i	4	19.7
GM-4557	Putative N2,N2-dimethylguanosine tRNA methyltransferase	h/tm	GM-4557	M	*	279	Hypothetical protein, putative /note=product assignment based on the similarity	0	cn7212	1665	840	1319	100	64	156	1	1		FOR	1	1	sgmgfb-contig_4234	1e-159	556	279	1334	2	2	2							CYT		30.592	5.6			0.195	0.042	0.866	_	2	ExpAA=3.72 First60=0.00 PredHel=0 Topology=o	0
GM-4619	TBP-binding protein, activator of basal transcription (contains rrm motif)	h/tm	GM-4619	M	*	251	CG32708-PA (IP08630p), putative /note=product assignment based on the similarity	0	cn8332	1396	704	942	100	75	26	1	1		FOR	1	1	sgmgfb-contig_4288	1e-143	503	251	1016	0	2	4							CYT		29.45	10.04			0.542	0.02	0.582	_	5	ExpAA=0.00 First60=0.00 PredHel=0 Topology=o	0
GM-4999	RNA splicing factor - Slu7p	h/tm	GM-4999	M	*	581	CG1420-PA, putative /note=product assignment based on the similarity to	0	cn4464	2155	1119	1497	99	75	182	1	1		FOR	1	1	sgmgfb-contig_5975	0	999	510	1741	1	2	0							CYT		67.415	8.17			0.162	0.051	0.833	_	2	ExpAA=0.00 First60=0.00 PredHel=0 Topology=o	0
GM-5341	RNA helicase	h/tm	GM-5341	M	*	543	RH74035p, putative /note=product assignment based on the similarity to	0	cn10827	3182	1625	1914	99	85	270	1	1		FOR	1	1	sgmgfb-contig_4995	0	1062	543	1973	2	2	0							CYT		61.936	9.36			0.118	0.122	0.828	_	2	ExpAA=0.02 First60=0.00 PredHel=0 Topology=o	0
GM-5373	Probable U3 small nucleolar RNA-associated protein 11	h/tm	GM-5373	M	*	262	Probable U3 small nucleolar RNA-associated protein 11 (U3 snoRNA- associated	0	cn3251	1518	790	1022	99	77	116	1	1		FOR	1	1	sgmgfb-contig_5026	1e-150	526	262	996	2	2	0							CYT		31.244	9.8			0.367	0.097	0.461	_	5	ExpAA=0.00 First60=0.00 PredHel=0 Topology=o	0
GM-5688	Pre-mRNA-splicing factor cwc15	h/tm	GM-5688	M	*	236	ENSANGP00000016945, putative /note=product assignment based on the similarity to	0	cn10929	1346	679	1027	100	66	94	1	1		FOR	1	1	sgmgfb-contig_5332	1e-133	469	236	1130	0	2	2							CYT		26.812	6.39			0.287	0.027	0.807	_	3	ExpAA=0.00 First60=0.00 PredHel=0 Topology=o	0
GM-5798	Exosomal 3'-5' exoribonuclease complex, subunit Rrp46	h/tm	GM-5798	M	*	245	Exosome complex exonuclease RRP46, putative /note=product assignment based on	0	cn8266	1463	738	986	100	75	39	1	1		FOR	1	1	sgmgfb-contig_5443	1e-140	493	245	1092	0	2	2							CYT		27.037	5.5			0.088	0.062	0.922	_	1	ExpAA=1.16 First60=0.35 PredHel=0 Topology=o	0
GM-6406	Sof1-like rRNA processing protein (contains WD40 repeats)	h/tm	GM-6406	M	*	445	WD40-like, putative /note=product assignment based on predicted InterPro domain	0	cn4681	2605	1338	1893	99	71	138	1	1		FOR	1	1	sgmgfb-contig_6023	0	914	445	1779	1	2	0							CYT		51.597	9.42			0.153	0.051	0.877	_	2	ExpAA=0.00 First60=0.00 PredHel=0 Topology=o	0
GM-6436	RNA polymerase II transcription initiation/nucleotide excision repair factor TFIIH, subunit SSL1	h/tm	GM-6436	M	*	419	TFIIH basal transcription factor complex p44 subunit (Basic transcription	0	cn13833	2498	1260	1403	100	90	85	1	1		FOR	1	1	sgmgfb-contig_6050	0	862	419	1449	1	2	0							CYT		46.927	5.8			0.082	0.103	0.911	_	1	ExpAA=0.00 First60=0.00 PredHel=0 Topology=o	0
GM-608	ATP-dependent RNA helicase	h/tm	GM-608	M	*	616	ATP-dependent RNA helicase p62, putative /note=product assignment based on the	0	cn955	1729	872	1485	100	59	614	120	1		FOR	1	1	sgmgfb-contig_618	0	1263	616	2153	4	1	2							CYT		67.23	9.59			0.149	0.025	0.921	_	2	ExpAA=0.00 First60=0.00 PredHel=0 Topology=o	0
GM-13830	hypothetical secreted protein	h/tm	GM-13830	M	*	74	hypothetical protein /note=cluster composed of ESTs from adult salivary tissue	5e-85	cn957	311	221	1610	94	14	435	7	1		FOR			sgmgfb-contig_13478	3e-33	135	74	708	0	1	0							SIG	19-20	7.661	8.52	5.924	8.75	0.021	0.985	0.097	S	1	ExpAA=46.11 First60=41.98 PredHel=2 Topology=i5-27o42-64i	2	59.5
GM-1551	eiger	h/tm	GM-1551	M	*	467	Tumor Necrosis Factor family protein, putative /note=product assignment based on	0	cn673	1659	1143	1614	99	71	166	183	2	NOINT	FOR	1	1	sgmgfb-contig_1374	0	960	467	2545	17	1	4	0.326128	Y	5.72	Y			ANC		53.722	5.19			0.151	0.136	0.682	_	3	ExpAA=23.19 First60=18.84 PredHel=1 Topology=i41-63o	1	4.7
GM-15885	Mediator complex subunit 9	h/tm	GM-15885	M	*	137	Mediator complex, subunit, putative /note=product assignment based on the	0	cn9696	821	414	930	100	45	40	1	1		FOR	1	1	sgmgfb-contig_15475	1e-73	270	137	842	0	1	0							CYT		15.581	5.87			0.069	0.085	0.912	_	1	ExpAA=0.00 First60=0.00 PredHel=0 Topology=o	0
GM-3571	mRNA splicing factor	h/tm	GM-3571	M	*	362	AAR2 family protein, putative /note=product assignment based on predicted	0	cn3826	2155	1087	1614	100	67	139	1	1		FOR	1	1	sgmgfb-contig_3276	0	737	362	1235	1	1	2							CYT		41.27	5.29			0.05	0.304	0.803	_	3	ExpAA=5.81 First60=4.35 PredHel=0 Topology=o	0
GM-3638	hypothetical conserved protein	h/tm	GM-3638	M	*	127	Longitudinals lacking protein-like (Lola-like protein) (Batman protein),	0	cn8222	761	384	1372	100	28	797	1	1		FOR	1	1	sgmgfb-contig_3335	5e-70	257	127	1338	2	1	4							CYT		14.529	6.9			0.166	0.064	0.827	_	2	ExpAA=0.00 First60=0.00 PredHel=0 Topology=o	0
GM-3749	Predicted RNA-binding protein (RRM superfamily)	h/tm	GM-3749	M	*	415	ENSANGP00000012203, putative /note=product assignment based on the similarity to	0	cn7711	2458	1248	1643	99	76	109	1	1		FOR	1	1	sgmgfb-contig_4042	0	860	415	1532	3	1	2							CYT		47.178	8.87			0.104	0.096	0.845	_	2	ExpAA=0.00 First60=0.00 PredHel=0 Topology=o	0
GM-3815	RNA-binding protein	h/tm	GM-3815	M	*	327	Poly(A)-binding protein, putative /note=product assignment based on the	0	cn3004	957	955	1205	100	79	62	1	2	NOINT	FOR	1	1	sgmgfb-contig_3502	0	648	327	1247	6	1	0							CYT		36.307	10.1			0.202	0.033	0.854	_	2	ExpAA=0.00 First60=0.00 PredHel=0 Topology=o	0
GM-4118	Transcription elongation factor TAT-SF1	h/tm	GM-4118	M	*	418	HIV Tat-specific factor 1 (Tat-SF1), putative /note=product assignment based on	0	cn12441	1990	1256	2056	95	61	207	1	1		FOR	1	1	sgmgfb-contig_3773	0	863	418	2043	2	1	1							CYT		48.767	4.71			0.075	0.058	0.937	_	1	ExpAA=0.00 First60=0.00 PredHel=0 Topology=o	0
GM-4145	Small nuclear ribonucleoprotein (snRNP) LSM3	h/tm	GM-4145	M	*	102	ENSANGP00000011793, putative /note=product assignment based on the similarity to	1e-175	cn3242	613	309	1154	100	27	778	1	1		FOR	1	1	sgmgfb-contig_3810	3e-53	201	102	1473	3	1	2							CYT		11.725	4.82			0.073	0.073	0.925	_	1	ExpAA=0.05 First60=0.00 PredHel=0 Topology=o	0
GM-4378	Transcription factor IIIA (Factor A) (TFIIIA)	h/tm	GM-4378	M	*	386	Transcription factor IIIA, putative /note=product assignment based on the	0	cn1717	2294	1161	1419	99	82	153	1	1		FOR	1	1	sgmgfb-contig_4066	0	810	386	1357	3	1	2							CYT		44.888	9.45			0.175	0.057	0.81	_	2	ExpAA=0.00 First60=0.00 PredHel=0 Topology=o	0
GM-5385	Small nuclear RNA activating complex (SNAPc), subunit SNAP43	h/tm	GM-5385	M	*	351																sgmgfb-contig_5043	0	710	351	1162	3	1	0							CYT		41.06	5.3			0.098	0.071	0.868	_	2	ExpAA=0.18 First60=0.14 PredHel=0 Topology=o	0
GM-6335	Predicted C3H1-type Zn-finger protein	h/tm	GM-6335	M	*	186	Zinc finger CCHC domain-containing protein 10, putative /note=product	0	cn10200	1049	561	986	98	57	117	1	1		FOR	1	1	sgmgfb-contig_7129	1e-101	360	186	858	1	1	0							CYT		19.813	5.69			0.746	0.016	0.419	M	4	ExpAA=0.00 First60=0.00 PredHel=0 Topology=o	0
GM-6337	Mediator complex subunit 28	h/tm	GM-6337	M	*	207	Mediator of RNA polymerase II transcription subunit 28 (Mediator complex	0	cn11384	1237	624	1226	100	51	71	1	1		FOR	1	1	sgmgfb-contig_7138	1e-115	409	207	1000	1	1	0							CYT		23.056	6.44			0.056	0.088	0.938	_	1	ExpAA=1.63 First60=0.00 PredHel=0 Topology=o	0
GM-6350	RNA polymerase transcriptional regulation mediator, subunit 6 homolog	h/tm	GM-6350	M	*	275	LD15729p (RE38674p) (CG9473-PA, isoform A) (Cg9473-pb, isoform b), putative	0	cn11059	1633	828	1324	99	63	353	1	1		FOR	1	1	sgmgfb-contig_5969	1e-160	557	275	1393	1	1	0							CYT		31.001	7.1			0.084	0.177	0.779	_	2	ExpAA=0.05 First60=0.00 PredHel=0 Topology=o	0
GM-7532	Spliceosome-associated coiled-coil protein	h/tm	GM-7532	M	*	261	ENSANGP00000020666, putative /note=product assignment based on the similarity to	0	cn11801	1550	786	914	99	86	88	1	1		FOR	1	1	sgmgfb-contig_7108	1e-150	525	261	926	1	1	0							CYT		30.499	4.78			0.076	0.146	0.852	_	2	ExpAA=0.00 First60=0.00 PredHel=0 Topology=o	0
GM-9034	histidine-rich protein - truncated	h/tm	GM-9034	D	*	230																sgmgfb-contig_15491	1e-06	48.9	159	782	0	1	0							IND		25.402	6.49			0.073	0.035	0.96	_	1	ExpAA=0.01 First60=0.00 PredHel=0 Topology=o	0
GM-9041	U1 small nuclear ribonucleoprotein (RRM superfamily)	h/tm	GM-9041	M	*	166	RNA-binding protein 8A (Protein tsunagi), putative /note=product assignment	0	cn8854	993	501	744	100	67	85	1	1		FOR	1	1	sgmgfb-contig_5971	2e-10	60.5	73	863	1	1	0							CYT		19.298	5.23			0.045	0.062	0.962	_	1	ExpAA=0.00 First60=0.00 PredHel=0 Topology=o	0
gi|83595231	fibrillarin protein	h/tm		G		273																sgmgfb-contig_4020	1e-159	556	273	1064	5	1	0							IND		29.156	9.69								ExpAA=0.00 First60=0.00 PredHel=0 Topology=o	0
Signal transduction
GM-1670	receptor associated protein	h/st	GM-1670	M	*	151	Hypothetical protein, putative /note=product assignment based on predicted	3e-60	cn6640	230	116	549	100	21	1	26	1		REV	1	1	sgmgfb-contig_1439	2e-83	302	151	824	0	1	0							SIG	24-25	17.118	5.53	14.39	4.79	0.033	0.957	0.023	S	1	ExpAA=61.68 First60=29.68 PredHel=3 Topology=o22-44i57-79o84-103i	3	41.7
GM-4290	Alpha 2-macroglobulin receptor-associated protein	h/st	GM-4290	M	*	377	Low density lipoprotein receptor-related protein associated protein 1, putative	0	cn7598	1170	1063	1271	99	84	113	1	2	NOINT	FOR	1	1	sgmgfb-contig_3974	0	766	377	1372	0	5	2							SIG	23-24	45.178	6.46	42.518	6.56	0.047	0.95	0.051	S	1	ExpAA=3.58 First60=3.58 PredHel=0 Topology=o	0
GM-2092	Phosphatidic acid phosphatase - 4 intramembrane domains	h/st	GM-2092	M	*	293	Putative phosphatidate phosphatase, putative /note=product assignment based on	0	cn10361	1693	882	1539	98	57	309	1	1		FOR	1	1	sgmgfb-contig_2672	1e-173	603	293	1688	0	10	0			0.47	Y			SIG	32-33	33.714	8.99	30.034	8.95	0.009	0.989	0.12	S	1	ExpAA=105.19 First60=26.47 PredHel=4 Topology=i7-29o57-78i218-236o246-268i	4	28.3
GM-4633	GTPase Rab18, small G protein superfamily	h/st	GM-4633	M	*	195	Rab-related protein 4, putative /note=product assignment based on the similarity	0	cn11275	1166	588	903	100	65	105	1	1		FOR	1	1	sgmgfb-contig_4304	1e-108	386	195	963	0	2	4							CYT		22.137	5.34			0.064	0.172	0.818	_	2	ExpAA=0.00 First60=0.00 PredHel=0 Topology=o	0
GM-6216	GTPase Rab2, small G protein superfamily	h/st	GM-6216	M	*	217	Ras-related protein Rab7, putative /note=product assignment based on the	0	cn11571	1296	654	1131	100	58	58	1	1		FOR	1	1	sgmgfb-contig_5829	1e-123	436	217	1209	1	2	0							CYT		24.151	5.07			0.366	0.048	0.622	_	4	ExpAA=0.14 First60=0.00 PredHel=0 Topology=o	0
GM-3478	GTPase Rab21, small G protein superfamily	h/st	GM-3478	M	*	225	Ras-related protein Rab-21, putative /note=product assignment based on the	0	cn1303	1344	678	1027	100	66	47	1	1		FOR	1	1	sgmgfb-contig_3171	1e-128	453	225	1076	2	4	3							CYT		25.158	5.05			0.153	0.117	0.714	_	3	ExpAA=0.13 First60=0.13 PredHel=0 Topology=o	0
GM-3352	GTP-binding protein H-ray, small G protein superfamily	h/st	GM-3352	M	*	200	Ras-related protein Rab-35, putative /note=product assignment based on the	0	cn8470	1179	603	1651	99	37	861	1	1		FOR	1	1	sgmgfb-contig_3054	1e-113	402	200	1730	4	2	4							CYT		23.025	8.96			0.083	0.233	0.615	_	4	ExpAA=0.06 First60=0.06 PredHel=0 Topology=o	0
GM-2889	GTP-binding protein SEC4, small G protein superfamily	h/st	GM-2889	M	*	252	Rab40, putative /note=product assignment based on the similarity to Drosophila	0	cn3092	1505	759	1271	100	60	205	1	1		FOR	1	1	sgmgfb-contig_2596	1e-147	514	252	1128	4	1	1							CYT		28.53	9.27			0.042	0.37	0.748	_	4	ExpAA=0.00 First60=0.00 PredHel=0 Topology=o	0
GM-1443	Rab-protein 1	h/st	GM-1443	M	*	205	hypothetical protein /note=cluster composed of ESTs from adult salivary tissue	0	cn2382	1225	618	1101	100	56	335	1	1		FOR	1	1	sgmgfb-contig_1199	1e-116	413	205	1323	8	9	7							CYT		22.942	5.31			0.04	0.284	0.796	_	3	ExpAA=0.21 First60=0.21 PredHel=0 Topology=o	0
GM-3055	Rab-protein 10	h/st	GM-3055	M	*	204	Ras-related protein Rab-10 (ORA1), putative /note=product assignment based on	0	cn7476	1219	615	1538	100	40	325	1	1		FOR	1	1	sgmgfb-contig_2761	1e-115	409	204	1510	6	3	2							CYT		23.261	8.21			0.021	0.8	0.265	S	3	ExpAA=0.22 First60=0.21 PredHel=0 Topology=o	0
GM-915	Rab-protein 7	h/st	GM-915	M	*	208	CG5915-PA (CG5915 protein) (GH03685p) (Small ras-like GTPase RAB7) (Small	0	cn422	1195	627	989	99	63	265	1	1		FOR	1	1	sgmgfb-contig_821	1e-118	417	208	1461	11	18	2							CYT		23.706	5.56			0.298	0.122	0.286	M	5	ExpAA=0.07 First60=0.06 PredHel=0 Topology=o	0
GM-4486	Rab-protein 8	h/st	GM-4486	M	*	207	Ras small GTPase, Rab type, putative /note=product assignment based on predicted	0	cn6869	1237	624	1060	100	59	157	1	1		FOR	1	1	sgmgfb-contig_4174	1e-116	413	207	1090	3	1	2							CYT		23.797	8.65			0.029	0.53	0.532	_	5	ExpAA=1.01 First60=0.89 PredHel=0 Topology=o	0
GM-2900	Rab-related protein 3	h/st	GM-2900	M	*	219	ENSANGP00000011129, putative /note=product assignment based on the similarity to	0	cn3671	1308	660	1405	100	47	485	1	1		FOR	1	1	sgmgfb-contig_2607	1e-124	437	219	1436	3	7	2							CYT		24.984	4.87			0.066	0.125	0.874	_	2	ExpAA=0.01 First60=0.01 PredHel=0 Topology=o	0
GM-4158	Ras-related GTPase	h/st	GM-4158	M	*	182	GTP-binding protein Rheb homolog precursor, putative /note=cluster composed of	0	cn3637	1059	550	1234	99	45	230	1	1		FOR	1	1	sgmgfb-contig_3826	1e-101	362	182	1290	2	3	2							CYT		20.705	5.6			0.208	0.089	0.721	_	3	ExpAA=0.02 First60=0.00 PredHel=0 Topology=o	0
GM-4198	Ras-related GTPase	h/st	GM-4198	M	*	190	Ras-like protein 1 precursor, putative /note=product assignment based on the	0	cn7555	1136	573	1247	100	46	340	1	1		FOR	1	1	sgmgfb-contig_3868	1e-106	380	190	1353	2	3	2							CYT		21.765	6.75			0.072	0.184	0.847	_	2	ExpAA=0.60 First60=0.58 PredHel=0 Topology=o	0
GM-4506	Ras-related GTPase	h/st	GM-4506	M	*	184	Ras-like protein 3 precursor (Protein roughened), putative /note=product	0	cn12334	981	495	1440	100	34	753	1	1		FOR	1	1	sgmgfb-contig_4191	1e-102	364	184	1642	3	3	0							CYT		20.814	6.38			0.083	0.219	0.707	_	3	ExpAA=3.32 First60=3.27 PredHel=0 Topology=o	0
GM-5886	Ras-related GTPase	h/st	GM-5886	M	*	252	CG9994-PA (RE17845p), putative /note=product assignment based on the similarity	0	cn11489	1491	760	1592	99	48	142	1	1		FOR	1	1	sgmgfb-contig_6493	1e-143	263	124	1600	0	3	0							CYT		29.081	7.6			0.198	0.252	0.286	_	5	ExpAA=0.04 First60=0.04 PredHel=0 Topology=o	0
GM-3280	Ras-related GTPase	h/st	GM-3280	M	*	204	Ras-like protein 2 precursor, putative /note=product assignment based on the	0	cn2887	1148	579	863	100	67	178	1	1		FOR	1	1	sgmgfb-contig_2980	1e-114	406	204	2379	5	2	3							CYT		23.302	6.74			0.367	0.07	0.573	_	4	ExpAA=4.31 First60=4.31 PredHel=0 Topology=o	0
GM-8974	Ras-related GTPase	h/st	GM-8974	M	*	207	Ras-related and estrogen-regulated growth inhibitor, putative /note=product	0	cn10949	1237	624	972	100	64	242	1	1		FOR	1	1	sgmgfb-contig_8534	1e-117	416	207	1295	0	2	0							CYT		23.485	6.96			0.679	0.069	0.293	M	4	ExpAA=0.85 First60=0.84 PredHel=0 Topology=i	0
GM-914	ras-related protein Rab-7	h/st	GM-914	M	*	208	CG5915-PA (CG5915 protein) (GH03685p) (Small ras-like GTPase RAB7) (Small	0	cn422	1243	627	989	100	63	265	1	1		FOR	1	1	sgmgfb-contig_821	1e-120	424	208	1461	11	18	2							CYT		23.663	5.56			0.291	0.117	0.3	_	5	ExpAA=0.07 First60=0.06 PredHel=0 Topology=o	0
GM-34	Ras-related small GTPase, Rho type	h/st	GM-34	M	*	192	Ras-like GTP-binding protein Rho1 precursor, putative /note=product assignment	0	cn1330	1148	579	926	100	63	239	1	1		FOR	1	1	sgmgfb-contig_46	1e-110	390	192	2017	6	7	10							CYT		21.796	6.61			0.058	0.198	0.855	_	2	ExpAA=0.09 First60=0.09 PredHel=0 Topology=o	0
GM-3594	Ras-related small GTPase, Rho type	h/st	GM-3594	M	*	192	Ras-related protein Rac1 precursor, putative /note=product assignment based on	0	cn11988	1148	579	2200	100	26	201	1	1		FOR	1	1	sgmgfb-contig_3298	1e-111	395	192	2287	3	6	0							CYT		21.466	8.62			0.067	0.156	0.864	_	2	ExpAA=0.52 First60=0.47 PredHel=0 Topology=o	0
GM-1990	Ras-related small GTPase, Rho type	h/st	GM-1990	M	*	191	Cdc42 homolog precursor, putative /note=product assignment based on the	0	cn11395	1116	563	1616	100	35	191	1	1		FOR	1	1	sgmgfb-contig_1934	1e-109	389	191	1162	6	4	6							CYT		21.313	6.73			0.085	0.169	0.86	_	2	ExpAA=0.28 First60=0.27 PredHel=0 Topology=o	0
GM-4488	Ras-related small GTPase, Rho type	h/st	GM-4488	M	*	185	Ras-like GTP-binding protein RhoL precursor, putative /note=product assignment	0	cn4513	1088	557	1900	99	29	276	2	1		FOR	1	1	sgmgfb-contig_4175	1e-107	382	185	1541	4	1	0							CYT		21.282	8.86			0.106	0.107	0.805	_	2	ExpAA=0.05 First60=0.05 PredHel=0 Topology=o	0
GM-1744	GTPase Rab2, small G protein superfamily	h/st	GM-1744	M	*	213	Ras-related protein Rab-2, putative /note=product assignment based on the	0	cn11116	1273	642	1565	100	41	199	1	1		FOR	1	1	sgmgfb-contig_1782	1e-121	429	213	1679	2	15	0			0.55	Y			CYT		23.737	5.98			0.049	0.25	0.798	_	3	ExpAA=0.35 First60=0.35 PredHel=0 Topology=o	0
GM-3641	GTPase Rab30, small G protein superfamily	h/st	GM-3641	M	*	179	CG9100-PA, isoform A (Cg9100-pb, isoform b) (RE14786p), putative /note=product	0	cn15541	1070	540	1431	100	38	643	1	1		FOR	1	1	sgmgfb-contig_3338	1e-102	364	179	1659	1	4	2							CYT		19.984	5.25			0.104	0.258	0.497	_	4	ExpAA=0.09 First60=0.09 PredHel=0 Topology=o	0
GM-3268	GTPase Rab4, small G protein superfamily	h/st	GM-3268	M	*	214	Ras-related protein Rab-4B, putative /note=product assignment based on the	0	cn13416	1279	645	1738	100	37	165	1	1		FOR	1	1	sgmgfb-contig_3486	1e-120	426	214	1179	4	1	3							CYT		23.634	5.98			0.033	0.344	0.73	_	4	ExpAA=2.92 First60=2.91 PredHel=0 Topology=o	0
GM-5215	GTPase Rab5/YPT51	h/st	GM-5215	M	*	262	Ras-related protein Rab-21, putative /note=product assignment based on the	0	cn6404	1564	789	1958	100	40	302	1	1		FOR	1	1	sgmgfb-contig_4857	1e-151	528	262	1385	2	2	0							CYT		29.368	6.39			0.256	0.108	0.718	_	3	ExpAA=0.01 First60=0.00 PredHel=0 Topology=o	0
GM-1719	GTPase Ran/TC4/GSP1 (nuclear protein transport pathway), small G protein superfamily	h/st	GM-1719	M	*	215	GTP-binding nuclear protein Ran, putative /note=product assignment based on the	0	cn2615	1285	648	1298	100	50	259	1	1		FOR	1	1	sgmgfb-contig_1473	1e-127	447	215	1326	13	8	0	0.400249	Y					CYT		24.77	6.96			0.065	0.104	0.898	_	2	ExpAA=0.02 First60=0.00 PredHel=0 Topology=o	0
GM-1816	Rab-protein 14	h/st	GM-1816	M	*	215	ENSANGP00000028662 (Fragment), putative /note=product assignment based on the	0	cn13022	1185	598	1611	100	37	351	51	1		FOR	1	1	sgmgfb-contig_1549	1e-124	437	215	1741	3	17	0			0.58	Y			CYT		24.437	5.86			0.074	0.068	0.878	_	1	ExpAA=2.17 First60=2.16 PredHel=0 Topology=o	0
GM-758	Rab-protein 5	h/st	GM-758	M	*	222	CG3664-PA, isoform A (Cg3664-pb, isoform b) (Rab5) (GH24702p) (Drab5), putative	0	cn1439	1326	669	1782	100	38	596	1	1		FOR	1	1	sgmgfb-contig_902	1e-126	444	222	2199	5	13	2							CYT		24.528	8.29			0.483	0.037	0.55	_	5	ExpAA=0.01 First60=0.00 PredHel=0 Topology=o	0
GM-3627	Ca2+/calmodulin-dependent protein phosphatase (calcineurin subunit B), EF-Hand superfamily protein	h/st	GM-3627	M	*	170	Calcineurin subunit B isoform 2 (Protein phosphatase 2B regulatory subunit),	0	cn4331	1017	513	1189	100	43	369	1	1		FOR	1	1	sgmgfb-contig_3327	3e-95	342	170	1293	1	7	0							CYT		19.374	4.52			0.056	0.061	0.951	_	1	ExpAA=0.00 First60=0.00 PredHel=0 Topology=o	0
GM-2753	Ca2+/calmodulin-dependent protein phosphatase (calcineurin subunit B), EF-Hand superfamily protein	h/st	GM-2753	M	*	189	CG2185-PA, putative /note=product assignment based on the similarity to	0	cn2577	1128	569	967	100	59	121	2	1		FOR	1	1	sgmgfb-contig_2464	1e-106	378	189	1090	4	5	4							CYT		22	5.02			0.068	0.052	0.937	_	1	ExpAA=0.00 First60=0.00 PredHel=0 Topology=o	0
GM-396	Calmodulin	h/st	GM-396	M	*	149	Calmodulin-A (CaM A), putative /note=product assignment based on the similarity	0	cn460	892	450	2683	100	17	475	1	1		FOR	1	1	sgmgfb-contig_374	1e-81	296	149	1853	5	12	6							CYT		16.828	4.09			0.058	0.079	0.941	_	1	ExpAA=0.00 First60=0.00 PredHel=0 Topology=o	0
GM-397	Calmodulin	h/st	GM-397	M	*	149	Calmodulin-A (CaM A), putative /note=product assignment based on the similarity	0	cn460	829	450	2683	98	17	475	1	1		FOR	1	1	sgmgfb-contig_375	9e-80	290	149	841	0	1	0							CYT		16.324	4.13			0.056	0.079	0.941	_	1	ExpAA=0.00 First60=0.00 PredHel=0 Topology=o	0
GM-3974	Calmodulin	h/st	GM-3974	M	*	159	Troponin C 73F (Fragment), putative /note=product assignment based on the	0	cn9842	952	480	801	100	60	84	1	1		FOR	1	1	sgmgfb-contig_3644	3e-86	311	159	817	0	1	0							CYT		18.202	4.26			0.056	0.071	0.946	_	1	ExpAA=0.00 First60=0.00 PredHel=0 Topology=o	0
GM-4680	Troponin C at 47D	h/st	GM-4680	M	*	149	Troponin C 25D (Fragment), putative /note=product assignment based on the	0	cn10283	876	450	1178	99	38	150	1	1		FOR	1	1	sgmgfb-contig_4343	8e-82	297	149	775	0	2	0							CYT		16.978	4.06			0.062	0.078	0.926	_	1	ExpAA=0.00 First60=0.00 PredHel=0 Topology=o	0
GM-3973	Troponin C at 73F	h/st	GM-3973	M	*	155	Troponin C 73F (Fragment), putative /note=product assignment based on the	0	cn9841	928	468	941	100	50	165	1	1		FOR	1	1	sgmgfb-contig_3643	4e-84	305	155	839	0	4	0							CYT		17.814	4.06			0.056	0.071	0.946	_	1	ExpAA=0.00 First60=0.00 PredHel=0 Topology=o	0
GM-852	Serine/threonine protein phosphatase 2A, catalytic subunit	h/st	GM-852	M	*	309	Protein phosphatase 2A catalytic subunit beta isoform (Fragment), putative	0	cn3198	1836	930	2073	99	45	291	1	1		FOR	1	1	sgmgfb-contig_884	0	652	309	2184	5	24	2			0.64	Y			CYT		35.473	5.14			0.06	0.057	0.944	_	1	ExpAA=0.08 First60=0.00 PredHel=0 Topology=o	0
GM-2918	Serine/threonine specific protein phosphatase PP1, catalytic subunit	h/st	GM-2918	M	*	302	Serine/threonine-protein phosphatase alpha-1 isoform, putative /note=product	0	cn4122	1788	910	2159	99	42	219	1	1		FOR	1	1	sgmgfb-contig_2851	0	627	302	1349	1	6	4							CYT		34.606	5.39			0.189	0.053	0.838	_	2	ExpAA=0.00 First60=0.00 PredHel=0 Topology=o	0
GM-5116	Serine/threonine specific protein phosphatase PP1, catalytic subunit	h/st	GM-5116	M	*	330	Serine/threonine-protein phosphatase beta isoform, putative /note=product	0	cn15492	1921	996	1585	99	63	481	1	1		FOR	1	1	sgmgfb-contig_4773	0	687	330	1659	0	3	2							CYT		37.772	5.93			0.265	0.054	0.757	_	3	ExpAA=0.02 First60=0.00 PredHel=0 Topology=o	0
GM-6445	Cell division protein kinase 10 (EC 2.7.11.22) (Serine/threonine-protein kinase PISSLRE)	h/st	GM-6445	M	*	396	Cell division protein kinase 10, putative /note=product assignment based on the	0	cn12896	2361	1191	1479	100	81	228	1	1		FOR	1	1	sgmgfb-contig_6056	0	801	396	1503	1	2	0							CYT		44.685	7.97			0.058	0.061	0.942	_	1	ExpAA=0.04 First60=0.00 PredHel=0 Topology=o	0
GM-1829	cyclin-dependent kinase 5	h/pe	GM-1829	M	*	292	Cyclin-dependent kinase 5, putative /note=product assignment based on the	0	cn7577	1742	879	1092	100	80	181	1	1		FOR	1	1	sgmgfb-contig_2279	1e-171	597	292	1802	8	2	4							CYT		33.226	7.64			0.077	0.051	0.939	_	1	ExpAA=0.11 First60=0.00 PredHel=0 Topology=o	0
GM-2157	N-methyl-D-aspartate receptor glutamate-binding subunit	h/st	GM-2157	M	*	321	GH11283p (CG3798-PC, isoform C) (Cg3798-pd, isoform d), putative /note=product	0	cn10299	1903	960	1986	100	48	303	7	1		FOR	1	1	sgmgfb-contig_2003	0	668	321	1409	3	6	3							CYT		34.528	5.32			0.067	0.09	0.905	_	1	ExpAA=148.35 First60=0.03 PredHel=7 Topology=i114-132o147-169i176-198o203-222i229-251o256-275i296-318o	7	44.9
GM-5110	N-methyl-D-aspartate receptor glutamate-binding subunit	h/st	GM-5110	M	*	276	RH66362p (CG3798-PA, isoform A) (Cg3798-pb, isoform b) (GH12715p), putative	0	cn10194	1624	831	1138	99	73	156	1	1		FOR	1	1	sgmgfb-contig_5345	1e-159	555	276	1135	0	3	1							CYT		31.056	6.04			0.061	0.113	0.925	_	1	ExpAA=147.93 First60=0.00 PredHel=7 Topology=i70-92o102-121i133-152o157-179i186-208o212-231i252-274o	7	52.5
GM-2158	N-methyl-D-aspartate receptor glutamate-binding subunit - truncated	h/st	GM-2158	M		247	GH11283p (CG3798-PC, isoform C) (Cg3798-pd, isoform d), putative /note=product	0	cn10299	1463	738	1986	100	37	273	1	1		FOR	1	1	sgmgfb-contig_2003	1e-145	508	237	1409	3	6	3							CYT		26.3	6.05			0.066	0.077	0.907	_	1	ExpAA=84.49 First60=0.00 PredHel=4 Topology=i122-140o155-177i184-206o211-230i	4	32.8
GM-3151	Selenophosphate synthetase	h/st	GM-3151	M	*	398	Selenide, water dikinase, putative /note=product assignment based on the	0	cn9124	2357	1197	1823	99	66	245	1	1		FOR	1	1	sgmgfb-contig_3601	0	803	398	1740	1	5	1							CYT		43.582	6.6			0.074	0.08	0.902	_	1	ExpAA=0.05 First60=0.00 PredHel=0 Topology=o	0
GM-1093	Mitogen-activated protein kinase (MAPK) kinase MKK3/MKK6	h/st	GM-1093	M	*	329	Dual specificity mitogen-activated protein kinase kinase 3, putative	0	cn10009	1298	956	2013	99	47	482	1	2	NOINT	FOR	1	1	sgmgfb-contig_1035	0	671	329	2065	2	19	6							CYT		37.834	6.47			0.352	0.031	0.713	_	4	ExpAA=0.03 First60=0.00 PredHel=0 Topology=o	0
gi|83595293	glycoprotein 150	h/st		M		437																sgmgfb-contig_1084	0	865	436	2913	4	16	6							CYT		50.13	5.22								ExpAA=0.27 First60=0.00 PredHel=0 Topology=o	0
GM-1212	Membrane glycoprotein LIG-1	h/st	GM-1212	M	*	572	hypothetical protein /note=cluster composed of ESTs from adult salivary tissue	0	cn1480	3057	1569	2491	99	63	1	152	1		FOR	1	1	sgmgfb-contig_1084	0	1137	572	2913	4	16	6							CYT		65.952	5.13			0.223	0.047	0.843	_	2	ExpAA=22.93 First60=0.00 PredHel=1 Topology=o498-520i	1	3.8
GM-1630	Inositol monophosphatase	h/st	GM-1630	M	*	347	Inositol monophosphatase domain containing 1, putative /note=product assignment	0	cn13874	2070	1044	2452	100	43	190	1	1		FOR	1	1	sgmgfb-contig_1386	0	691	347	1765	8	8	4							SIG	31-32	38.327	6.51	34.896	6.02	0.037	0.939	0.047	S	1	ExpAA=19.20 First60=19.05 PredHel=1 Topology=i13-30o	1	4.9
GM-2581	G protein gamma subunit	h/st	GM-2581	M	*	69	hypothetical protein /note=cluster composed of ESTs from adult salivary tissue	1e-116	cn1847	416	210	1349	100	16	692	1	1		FOR	1	1	sgmgfb-contig_2446	2e-33	135	69	1622	5	2	5							CYT		7.985	5.7			0.369	0.041	0.716	_	4	ExpAA=0.00 First60=0.00 PredHel=0 Topology=o	0
GM-17063	G protein gamma subunit	h/st	GM-17063	M	*	67	Guanine nucleotide-binding protein gamma-1 subunit precursor, putative	1e-113	cn13212	404	204	803	100	25	259	1	1		FOR	1	1	sgmgfb-contig_16680	2e-34	138	67	837	0	1	0							CYT		7.916	7.74			0.501	0.035	0.656	_	5	ExpAA=0.00 First60=0.00 PredHel=0 Topology=i	0
GM-2639	Serine/threonine protein kinase	h/st	GM-2639	M	*	524	RAC serine/threonine-protein kinase, putative /note=product assignment based on	0	cn10314	3122	1575	2199	100	72	468	1	1		FOR	1	1	sgmgfb-contig_2325	0	1067	524	2282	5	9	0							CYT		59.166	5.96			0.111	0.061	0.868	_	2	ExpAA=0.01 First60=0.00 PredHel=0 Topology=o	0
GM-5867	G-protein alpha subunit (small G protein superfamily)	h/st	GM-5867	M	*	354	Guanine nucleotide-binding protein G(o) subunit alpha 47A, putative	0	cn12463	2095	1057	1498	100	71	423	1	1		FOR	1	1	sgmgfb-contig_5503	0	714	354	1583	0	2	0							CYT		40.502	5.37			0.335	0.054	0.602	_	4	ExpAA=0.03 First60=0.00 PredHel=0 Topology=o	0
GM-1964	guanine nucleotide binding protein, alpha q polypeptide	h/st	GM-1964	M	*	353	G protein alpha subunit AgGq2 (Fragment), putative /note=product assignment	0	cn4983	2105	1062	2253	100	47	835	1	1		FOR	1	1	sgmgfb-contig_3535	0	705	353	1840	2	3	2							CYT		41.72	5.14			0.06	0.072	0.937	_	1	ExpAA=0.22 First60=0.00 PredHel=0 Topology=o	0
GM-1977	hypothetical conserved protein	h/st	GM-1977	M	*	509	CG13506-PA, putative /note=product assignment based on the similarity to	0	cn10756	2926	1528	2000	99	76	333	3	1		FOR	1	1	sgmgfb-contig_1700	0	1054	509	2069	2	6	2							ANC		58.031	5.46			0.07	0.465	0.513	_	5	ExpAA=19.99 First60=19.88 PredHel=1 Topology=i20-42o	1	4.3
GM-1976	SIMILAR TO AEDES OPIOID-BINDING PROTEIN/CELL ADHESION MOLECULE - truncated	h/st	GM-1976	H		448	CG13506-PA, putative /note=product assignment based on the similarity to	0	cn10756	2464	1339	2000	98	67	450	6	1		FOR	1	1	sgmgfb-contig_1701	0	926	448	1622	0	7	2							CYT		51.165	5.09			0.07	0.049	0.955	_	1	ExpAA=0.00 First60=0.00 PredHel=0 Topology=o	0
GM-1995	Calumenin precursor (Crocalbin)	h/st	GM-1995	M	*	328	CG9148-PA, isoform A (Cg9148-pc, isoform c) (IP16409p) (RH25118p), putative	0	cn520	1909	987	1383	99	71	14	1	1		FOR	1	1	sgmgfb-contig_2070	0	680	328	1454	8	5	2							SIG	20-21	38.397	4.65	36.33	4.62	0.033	0.954	0.036	S	1	ExpAA=13.85 First60=13.85 PredHel=1 Topology=i5-22o	1	5.2
GM-3149	reticulocalbin	h/st	GM-3149	M	*	338	Reticulocalbin, putative /note=product assignment based on the similarity to	0	cn4624	2008	1017	1724	99	59	456	1	1		FOR	1	1	sgmgfb-contig_2868	0	692	338	1744	1	6	4							SIG	20-21	39.507	4.45	37.3	4.43	0.025	0.94	0.064	S	1	ExpAA=20.73 First60=20.73 PredHel=1 Topology=i7-29o	1	6.5
GM-2666	Salivary alkaline phosphatase - truncated	h/st	GM-2666	R	*	397	Alkaline phosphatase 4 precursor, putative /note=product assignment based on the	0	cn4955	1124	1133	1430	100	79	28	1	2	NOINT	FOR	1	1	sgmgfb-contig_2649	0	810	397	1434	1	10	1							CYT		44.322	5.85			0.364	0.034	0.749	_	4	ExpAA=21.97 First60=0.02 PredHel=1 Topology=o373-395i	1	5.5
GM-2303	SOCS box protein SSB-1, contains SPRY domain	h/st	GM-2303	M	*	344	hypothetical protein /note=cluster composed of ESTs from adult salivary tissue	0	cn2492	2022	1024	2541	99	40	208	12	1		FOR	1	1	sgmgfb-contig_2002	0	699	344	1914	4	12	0							CYT		39.19	9.73			0.769	0.021	0.371	M	4	ExpAA=0.01 First60=0.00 PredHel=0 Topology=o	0
GM-2367	Arrestin	h/st	GM-2367	M	*	401	Phosrestin-1 (Phosrestin I) (Arrestin B) (Arrestin-2) (49 kDa arrestin-like	0	cn5034	2288	1212	2013	99	60	78	1	1		FOR	1	1	sgmgfb-contig_8467	9e-52	199	297	1171	0	2	0							CYT		45.171	8.7			0.28	0.094	0.585	_	4	ExpAA=0.00 First60=0.00 PredHel=0 Topology=o	0
GM-359	Arrestin	h/st	GM-359	M	*	362	Phosrestin-2 (Phosrestin II) (Arrestin A) (Arrestin-1), putative /note=product	0	cn3528	1871	1108	1550	98	71	232	1	1		FOR	1	1	sgmgfb-contig_8467	2e-59	224	214	1171	0	2	0							CYT		40.764	8.5			0.373	0.066	0.562	_	5	ExpAA=0.26 First60=0.00 PredHel=0 Topology=o	0
GM-2658	Serine/threonine protein kinase/TGF-beta stimulated factor	h/st	GM-2658	M	*	318	Serine/threonine-protein kinase 16, putative /note=product assignment based on	0	cn8057	1897	957	2212	100	43	1103	1	1		REV	1	1	sgmgfb-contig_2351	0	647	318	2279	3	6	3							CYT		36.455	5.89			0.268	0.084	0.605	_	4	ExpAA=0.09 First60=0.00 PredHel=0 Topology=o	0
GM-2659	Serine/threonine protein kinase/TGF-beta stimulated factor	h/st	GM-2659	M	*	318	Serine/threonine-protein kinase 16, putative /note=product assignment based on	0	cn8057	1485	957	2212	94	43	1103	1	1		REV			sgmgfb-contig_2352	0	647	318	1184	0	2	0							CYT		36.485	5.89			0.26	0.083	0.65	_	4	ExpAA=0.11 First60=0.00 PredHel=0 Topology=o	0
gi|83595259	MAP kinase activity 2	h/st		M		361																sgmgfb-contig_2764	0	721	361	1856	4	3	3							CYT		41.921	6.13								ExpAA=0.03 First60=0.00 PredHel=0 Topology=o	0
GM-3053	Mitogen-activated protein kinase	h/st	GM-3053	M	*	361	MAP kinase activity 2, putative /note=product assignment based on the similarity	0	cn8803	2153	1086	1796	100	60	473	1	1		FOR	1	1	sgmgfb-contig_2764	0	731	361	1856	4	3	3							CYT		41.967	6.24			0.049	0.212	0.87	_	2	ExpAA=0.03 First60=0.00 PredHel=0 Topology=o	0
GM-3385	GTP-binding protein DRG2 (ODN superfamily)	h/st	GM-3385	M	*	363	SJCHGC02631 protein, putative /note=product assignment based on the similarity	0	cn7199	1368	846	1245	96	68	163	75	1		FOR	1	1	sgmgfb-contig_3616	0	719	363	1420	0	2	6							CYT		40.641	8.77			0.053	0.051	0.962	_	1	ExpAA=0.00 First60=0.00 PredHel=0 Topology=o	0
GM-3410	Ca2+-binding protein, EF-Hand protein superfamily	h/st	GM-3410	M	*	204	Pef protein with a long n-terminal hydrophobic domain (Peflin), putative	0	cn7137	1219	615	923	100	67	31	1	1		FOR	1	1	sgmgfb-contig_3104	1e-119	422	204	997	0	6	4							CYT		23.216	4.69			0.123	0.039	0.903	_	2	ExpAA=0.00 First60=0.00 PredHel=0 Topology=o	0
GM-5025	Ca2+-binding protein, EF-Hand protein superfamily	h/st	GM-5025	M	*	179	Apoptosis-linked protein 2, putative /note=product assignment based on the	0	cn4741	1070	540	1284	100	42	518	1	1		FOR	1	1	sgmgfb-contig_4685	1e-104	371	179	1349	1	4	0							CYT		20.959	4.96			0.11	0.162	0.76	_	3	ExpAA=1.80 First60=0.00 PredHel=0 Topology=o	0
GM-5061	Leucine-rich repeat (LRR) protein associated with apoptosis in muscle tissue	h/st	GM-5061	M	*	202	Death-associated small cytoplasmic leucine-rich protein SCLP, putative	0	cn11391	884	454	625	99	73	14	156	1		FOR	1	1	sgmgfb-contig_4725	1e-118	420	202	1157	0	2	1							CYT		22.937	5.43			0.065	0.051	0.953	_	1	ExpAA=0.23 First60=0.00 PredHel=0 Topology=o	0
GM-5062	Leucine-rich repeat (LRR) protein associated with apoptosis in muscle tissue	h/st	GM-5062	M	*	254	Leucine-rich repeat, putative /note=product assignment based on predicted	0	cn11392	1189	628	1203	98	52	376	138	1		FOR	1	1	sgmgfb-contig_4726	1e-149	522	254	1246	0	2	0							CYT		28.733	5.7			0.078	0.049	0.943	_	1	ExpAA=0.14 First60=0.00 PredHel=0 Topology=o	0
GM-6934	15-hydroxyprostaglandin dehydrogenaseor related dehydrogenase	h/st	GM-6934	M	*	260	Insect alcohol dehydrogenase family, putative /note=product assignment based on	0	cn14076	1552	783	1151	100	68	204	1	1		FOR	1	1	sgmgfb-contig_5396	5e-45	176	246	1013	0	2	2							CYT		28.064	6.88			0.196	0.106	0.689	_	3	ExpAA=3.29 First60=0.23 PredHel=0 Topology=o	0
GM-5750	Alcohol dehydrogenase 1 (EC 1.1.1.1)	h/st	GM-5750	M	*	261	Short-chain dehydrogenase/reductase SDR family protein, putative /note=product	0	cn9895	1550	786	968	99	81	47	1	1		FOR	1	1	sgmgfb-contig_5396	1e-150	525	261	1013	0	2	2							CYT		28.931	7.49			0.082	0.057	0.931	_	1	ExpAA=6.03 First60=0.62 PredHel=0 Topology=o	0
GM-1000	Casein kinase II, alpha subunit	h/st	GM-1000	M	*	336	CKII-alpha (Fragment), putative /note=product assignment based on the similarity	0	cn5968	2004	1011	2797	100	36	962	1	1		FOR	1	1	sgmgfb-contig_952	0	697	336	2476	13	10	5	0.533665	Y					CYT		40.027	6.95			0.159	0.037	0.871	_	2	ExpAA=0.04 First60=0.00 PredHel=0 Topology=o	0
GM-1032	WW domain-containing protein	h/st	GM-1032	M	*	275	Na(+)/H(+) exchange regulatory cofactor NHE-RF2 (NHERF-2) (Tyrosine kinase	0	cn3924	1633	828	1691	99	49	465	1	1		FOR	1	1	sgmgfb-contig_1071	1e-153	535	275	1765	8	8	11					0.480226	Y	CYT		29.209	8.49			0.123	0.063	0.875	_	2	ExpAA=0.00 First60=0.00 PredHel=0 Topology=o	0
GM-1051	programmed cell death 4a	h/st	GM-1051	M	*	496	Programmed cell death protein 4 (Protein I11/6), putative /note=product	0	cn8044	2654	1343	3039	99	44	1	149	1		FOR	1	1	sgmgfb-contig_1091	0	990	489	3284	3	14	10							CYT		55.247	5.69			0.141	0.046	0.892	_	2	ExpAA=0.04 First60=0.00 PredHel=0 Topology=o	0
GM-1247	Lissencephaly-1	h/st	GM-1247	M	*	411	Lissencephaly-1 homolog (Lissencephaly1) (Dlis1) (DLis-1), putative	0	cn2638	2377	1252	2462	98	51	267	1	1		FOR	1	1	sgmgfb-contig_1037	0	844	411	2469	12	8	8							CYT		46.528	8.02			0.183	0.044	0.818	_	2	ExpAA=0.09 First60=0.00 PredHel=0 Topology=o	0
GM-1294	Protein phosphatase 2A at 29B	h/st	GM-1294	M	*	591	Serine/threonine-protein phosphatase PP2A 65 kDa regulatory subunit (Protein	0	cn983	2200	1110	1489	100	75	1	667	1		FOR	1	1	sgmgfb-contig_1168	0	1148	591	2415	14	3	8	0.444721	Y	3.25	Y			CYT		65.69	4.92			0.059	0.122	0.872	_	2	ExpAA=0.11 First60=0.00 PredHel=0 Topology=o	0
GM-1347	Armadillo/beta-Catenin/plakoglobin	h/st	GM-1347	M	*	820	Armadillo/beta-catenin (Fragment), putative /note=product assignment based on	0	cn3123	4883	2463	2847	100	87	170	1	1		FOR	1	1	sgmgfb-contig_1245	0	1620	820	2825	8	7	7							CYT		89.375	5.36			0.322	0.027	0.75	_	3	ExpAA=0.06 First60=0.00 PredHel=0 Topology=o	0
GM-1502	salivary secreted protein with Igcam domain similar to BASIGIN	h/st	GM-1502	M	*	262	Basigin, putative /note=product assignment based on the similarity to Drosophila	0	cn3271	1564	789	1917	100	41	517	1	1		FOR	1	1	sgmgfb-contig_1261	1e-149	522	262	2008	6	9	1							SIG	21-22	29.746	5.05	27.418	5.03	0.016	0.947	0.087	S	1	ExpAA=32.42 First60=9.75 PredHel=1 Topology=o221-243i	1	8.4
GM-152	Predicted kinase	h/st	GM-152	M	*	431	GH09647p (CG8080-PA), putative /note=product assignment based on the similarity	0	cn735	2569	1296	1890	100	69	358	1	1		FOR	1	1	sgmgfb-contig_2077	0	870	431	1876	5	4	3							CYT		49.177	9.11			0.44	0.057	0.507	_	5	ExpAA=0.21 First60=0.00 PredHel=0 Topology=o	0
GM-1546	Adaptor protein Enigma and related PDZ-LIM proteins	h/st	GM-1546	M	*	336	LIM, zinc-binding, putative /note=product assignment based on predicted InterPro	0	cn15268	1800	932	1307	99	71	336	80	1		FOR	1	1	sgmgfb-contig_1828	0	742	336	1491	2	2	11			2.6	Y			CYT		38.655	7.95			0.124	0.05	0.915	_	2	ExpAA=0.00 First60=0.00 PredHel=0 Topology=o	0
GM-1552	Serine/threonine protein kinase	h/st	GM-1552	M	*	562	5'-AMP-activated protein kinase catalytic subunit alpha-2, putative	0	cn940	3348	1689	2349	100	72	316	1	1		FOR	1	1	sgmgfb-contig_1375	0	1136	562	2347	10	7	5							CYT		63.077	8.58			0.156	0.098	0.79	_	2	ExpAA=0.26 First60=0.13 PredHel=0 Topology=o	0
GM-1622	smell impaired 21F	h/st	GM-1622	M	*	168	Hypothetical protein, putative /note=product assignment based on the similarity	0	cn12227	1005	507	1594	100	32	487	1	1		FOR	1	1	sgmgfb-contig_1376	3e-96	345	168	1686	7	11	3							CYT		17.596	5.02			0.27	0.064	0.743	_	3	ExpAA=0.01 First60=0.00 PredHel=0 Topology=o	0
GM-1644	Pyruvate dehydrogenase kinase	h/st	GM-1644	M	*	412	./links/	0	cn2606	2456	1239	2177	100	57	217	1	1		FOR	1	1	sgmgfb-contig_1406	0	832	412	2602	16	2	0			3.12	Y			CYT		47.086	6.71			0.507	0.071	0.377	M	5	ExpAA=0.01 First60=0.00 PredHel=0 Topology=o	0
GM-1987	MAP kinase-activated protein kinase 2	h/st	GM-1987	M	*	353	MAP kinase-activated protein kinase 2, putative /note=product assignment based	0	cn5893	2105	1062	1925	100	55	126	1	1		FOR	1	1	sgmgfb-contig_1710	0	726	353	1955	2	4	11							CYT		40.447	7.1			0.168	0.1	0.728	_	3	ExpAA=18.27 First60=0.00 PredHel=1 Topology=i201-220o	1	5.4
GM-1994	mitochondrial ribosomal protein L15	h/st	GM-1994	M	*	292	Presenilin-1 (Fragment), putative /note=product assignment based on the	0	cn12881	1742	879	1999	100	44	1039	1	1		REV	1	1	sgmgfb-contig_1717	1e-172	599	292	2098	6	5	7							CYT		33.273	9.5			0.53	0.024	0.577	_	5	ExpAA=0.00 First60=0.00 PredHel=0 Topology=o	0
GM-2037	Ras suppressor protein (contains leucine-rich repeats)	h/st	GM-2037	M	*	289	Ras suppressor protein 1 (Rsu-1), putative /note=product assignment based on the	0	cn2018	1598	814	1311	99	62	242	57	1		FOR	1	1	sgmgfb-contig_2281	1e-162	567	289	1762	4	4	6							CYT		32.756	9.06			0.53	0.037	0.442	M	5	ExpAA=0.01 First60=0.00 PredHel=0 Topology=o	0
GM-2039	low density lipoprotein receptor adaptor protein 1	h/st	GM-2039	M	*	282	Low density lipoprotein receptor adapter protein 1 (Autosomal recessive	0	cn2290	1675	849	1651	99	51	494	1	1		FOR	1	1	sgmgfb-contig_1868	1e-168	585	282	1482	3	5	1							CYT		32.399	5.95			0.216	0.045	0.791	_	3	ExpAA=0.00 First60=0.00 PredHel=0 Topology=o	0
GM-2043	Proteins containing BTB/POZ and Kelch domains, involved in regulatory/signal transduction processes - truncated	h/st	GM-2043	Q	*	385	Speckle-type POZ protein (HIB homolog 1) (Roadkill homolog 1), putative	0	cn2671	2288	1158	1615	99	72	49	1	1		FOR	1	1	sgmgfb-contig_1768	0	759	385	1731	7	3	7			2.21	Y			SIG	25-26	43.968	6.61	40.933	5.8	0.288	0.335	0.277	S	5	ExpAA=4.30 First60=4.30 PredHel=0 Topology=o	0
GM-2058	Guanylate-binding protein	h/st	GM-2058	M	*	538	CG6668-PA, isoform A (Cg6668-pb, isoform b) (RE51884p) (GH09383p), putative	0	cn14975	3112	1618	3321	99	49	365	1	1		FOR	1	1	sgmgfb-contig_2019	0	1077	538	3305	4	7	5							CYT		60.881	6.05			0.044	0.177	0.879	_	2	ExpAA=43.08 First60=0.02 PredHel=2 Topology=o425-447i452-470o	2	7.4
GM-2072	Anti-apoptotic Bcl-2 family proteins, prevent opening of mitochondrial porin channel	h/st	GM-2072	M	*	306	AT16536p (CG8238-PA), putative /note=product assignment based on the similarity	0	cn7053	1810	921	1613	99	57	625	1	1		FOR	1	1	sgmgfb-contig_1792	1e-177	616	306	1577	1	10	2							CYT		34.819	9.63			0.196	0.077	0.845	_	2	ExpAA=25.57 First60=0.00 PredHel=1 Topology=o270-292i	1	7.2
GM-2103	Inositol-polyphosphate 4-phosphatase	h/st	GM-2103	M	*	190	Protein FAM109A, putative /note=product assignment based on the similarity to	0	cn336	1136	573	817	100	70	172	1	1		FOR	1	1	sgmgfb-contig_1820	1e-105	374	190	1244	9	3	3							CYT		21.552	5.52			0.133	0.08	0.819	_	2	ExpAA=0.05 First60=0.00 PredHel=0 Topology=o	0
GM-2106	COP9 signalosome, subunit CSN7	h/st	GM-2106	M	*	277	COP9 signalosome complex subunit 7 (Signalosome subunit 7) (Dch7), putative	0	cn516	1647	834	1260	99	66	174	1	1		FOR	1	1	sgmgfb-contig_1823	1e-159	555	277	1269	7	3	7			2.21	Y			CYT		31.823	6.67			0.057	0.173	0.845	_	2	ExpAA=0.00 First60=0.00 PredHel=0 Topology=o	0
GM-2139	Protein tyrosine phosphatase-like protein PTPLA (contains Pro instead of catalytic Arg)	h/st	GM-2139	M	*	243	ENSANGP00000018910 (Fragment), putative /note=product assignment based on the	0	cn12624	1417	715	1174	100	61	183	1	1		FOR	1	1	sgmgfb-contig_1984	1e-140	493	243	1114	13	2	1			2.77	Y			CYT		28.183	9.68			0.094	0.524	0.309	S	4	ExpAA=127.05 First60=22.90 PredHel=6 Topology=i21-40o60-82i89-111o121-143i156-175o195-217i	6	51.9
GM-2160	GTP-binding protein GP-1 - truncated	h/st	GM-2160	R	*	635	GTP binding protein, putative /note=product assignment based on the similarity	0	cn3317	3782	1908	3398	100	56	1047	1	1		FOR	1	1	sgmgfb-contig_1877	0	1258	637	2472	6	8	3							IND		70.054	9.44			0.14	0.024	0.917	_	2	ExpAA=0.42 First60=0.00 PredHel=0 Topology=o	0
GM-2194	Serine/threonine protein kinase	h/st	GM-2194	M	*	514	ENSANGP00000016595 (Fragment), putative /note=product assignment based on the	0	cn5515	2367	1306	1619	98	81	314	1	1		FOR	1	1	sgmgfb-contig_3863	0	1037	514	2108	1	4	2							CYT		58.408	7.09			0.131	0.057	0.888	_	2	ExpAA=0.00 First60=0.00 PredHel=0 Topology=o	0
GM-2200	Putative receptor CCR1	h/st	GM-2200	M	*	433	Anon-66Db (Fragment), putative /note=product assignment based on the similarity	0	cn11207	2565	1302	1679	99	78	168	1	1		FOR	1	1	sgmgfb-contig_1909	0	886	433	1673	5	6	6							CYT		50.719	9.62			0.903	0.025	0.141	M	2	ExpAA=22.23 First60=0.00 PredHel=1 Topology=i193-215o	1	5.1
GM-2206	Integrin-linked kinase	h/st	GM-2206	M	*	448	hypothetical protein /note=cluster composed of ESTs from adult salivary tissue	0	cn8278	2670	1347	1821	100	74	129	1	1		FOR	1	1	sgmgfb-contig_1913	0	930	448	1835	2	6	9							CYT		51.062	6.66			0.087	0.132	0.87	_	2	ExpAA=0.05 First60=0.00 PredHel=0 Topology=o	0
GM-2291	cAMP-dependent protein kinase	h/st	GM-2291	M	*	349	cAMP-dependent protein kinase type I regulatory subunit (DRI class I to class	0	cn2006	1897	961	1941	99	50	681	90	1		FOR	1	1	sgmgfb-contig_2129	0	694	349	1938	5	2	5							CYT		39.047	4.96			0.422	0.029	0.661	_	4	ExpAA=0.00 First60=0.00 PredHel=0 Topology=o	0
GM-2336	Endocytosis/signaling protein EHD1	h/st	GM-2336	M	*	533	EH domain containing protein (CG6148-PB, isoform B), putative /note=product	0	cn6647	3120	1606	3055	99	53	392	1	1		FOR	1	1	sgmgfb-contig_2026	0	1073	533	3141	3	5	7							CYT		61.049	6.1			0.08	0.058	0.929	_	1	ExpAA=0.00 First60=0.00 PredHel=0 Topology=o	0
GM-2390	G-protein beta subunit	h/st	GM-2390	M	*	340	Guanine nucleotide-binding protein subunit beta 1, putative /note=product	0	cn9223	2028	1023	2203	100	46	160	1	1		FOR	1	1	sgmgfb-contig_2715	0	703	340	2389	6	3	2							CYT		37.104	5.84			0.079	0.046	0.94	_	1	ExpAA=0.04 First60=0.00 PredHel=0 Topology=o	0
GM-2511	similar to glutamate receptor	h/st	GM-2511	M	*	353																sgmgfb-contig_2212	0	712	353	1655	4	5	5							CYT		40.807	7.17			0.264	0.049	0.738	_	3	ExpAA=0.00 First60=0.00 PredHel=0 Topology=o	0
GM-2541	GTP-binding protein SEC4, small G protein superfamily,	h/st	GM-2541	M	*	279	Ras GTPase, putative /note=product assignment based on predicted InterPro domain	0	cn12112	1665	840	1390	100	60	482	1	1		FOR	1	1	sgmgfb-contig_2237	1e-165	574	279	1452	7	3	4							CYT		31.182	8.17			0.091	0.136	0.858	_	2	ExpAA=0.05 First60=0.02 PredHel=0 Topology=o	0
GM-2551	GTP-binding protein	h/st	GM-2551	M	*	309	ENSANGP00000018255 (Fragment), putative /note=product assignment based on the	0	cn4531	1836	930	2556	99	36	76	1	1		FOR	1	1	sgmgfb-contig_2250	1e-178	620	309	2454	4	2	2							CYT		35.626	6.6			0.775	0.105	0.133	M	2	ExpAA=0.15 First60=0.00 PredHel=0 Topology=o	0
GM-2561	Predicted regulator of the ubiquitin pathway (contains UAS and UBX domains)	h/st	GM-2561	M	*	454	UBX domain-containing protein 8 (Protein ETEA), putative /note=product	0	cn12129	1945	997	1487	99	67	317	1	1		FOR	1	1	sgmgfb-contig_2559	0	902	454	2040	4	4	4							CYT		52.179	5.37			0.039	0.059	0.962	_	1	ExpAA=2.37 First60=0.00 PredHel=0 Topology=o	0
GM-2665	Ankyrin repeat protein	h/st	GM-2665	M	*	646	Ankyrin, putative /note=product assignment based on predicted InterPro domain	0	cn12189	2635	1329	1514	100	88	1	612	1		FOR	1	1	sgmgfb-contig_3599	0	965	485	1762	1	3	4							CYT		71.916	7.28			0.097	0.034	0.93	_	1	ExpAA=0.16 First60=0.00 PredHel=0 Topology=o	0
GM-2672	Radixin, moesin	h/st	GM-2672	M	*	575	Moesin/ezrin/radixin homolog 1 (Ezrin-moesin-radixin 1) (Protein D17) (Protein	0	cn12933	3426	1728	2375	100	73	363	1	1		FOR	1	1	sgmgfb-contig_2378	0	1137	575	2746	3	5	5							CYT		68.082	5.75			0.191	0.076	0.711	_	3	ExpAA=0.00 First60=0.00 PredHel=0 Topology=o	0
GM-2689	Proteins containing BTB/POZ and Kelch domains, involved in regulatory/signal transduction processes	h/st	GM-2689	M	*	621	Actin-binding protein ipp, putative /note=Gene prediction method:SuperTACT	0	GLAEK30TV	3651	1866	2478	99	75	370	1	1		FOR	1	1	sgmgfb-contig_2391	0	1263	621	2399	6	7	0							CYT		68.598	4.92			0.096	0.054	0.93	_	1	ExpAA=0.13 First60=0.00 PredHel=0 Topology=o	0
GM-2720	WD40 repeat-containing protein	h/st	GM-2720	M	*	520	WD repeat protein 23, putative /note=product assignment based on the similarity	0	cn1610	3075	1563	2980	99	52	191	1	1		FOR	1	1	sgmgfb-contig_2424	0	1064	520	3077	7	2	4							CYT		59.938	9.41			0.102	0.019	0.962	_	1	ExpAA=0.00 First60=0.00 PredHel=0 Topology=o	0
GM-2722	Signal transduction protein Enabled, contains WH1 domain	h/st	GM-2722	M	*	428	SD10629p (CG10155-PA), putative /note=product assignment based on the similarity	0	cn14357	2512	1267	1809	100	70	332	21	1		FOR	1	1	sgmgfb-contig_2426	0	891	428	1818	3	1	7			2.86	Y			CYT		47.907	8.03			0.061	0.051	0.936	_	1	ExpAA=0.19 First60=0.00 PredHel=0 Topology=o	0
GM-2733	p53-mediated apoptosis protein EI24/PIG8	h/st	GM-2733	M	*	428	Hypothetical protein, putative /note=product assignment based on predicted	0	cn6397	2520	1287	1807	99	71	313	1	1		FOR	1	1	sgmgfb-contig_3189	0	868	428	1869	2	5	2							CYT		49.686	9.57			0.021	0.374	0.893	_	3	ExpAA=136.12 First60=2.39 PredHel=5 Topology=i99-121o141-163i191-213o223-245i266-288o	5	25.7
GM-2763	Protein tyrosine phosphatase IVA1	h/st	GM-2763	M	*	175	Protein tyrosine phosphatase, putative /note=product assignment based on the	0	cn10240	1047	528	2561	100	21	1743	1	1		FOR	1	1	sgmgfb-contig_4145	1e-100	358	175	1259	2	3	1							CYT		19.952	8.93			0.368	0.049	0.645	_	4	ExpAA=5.50 First60=0.00 PredHel=0 Topology=o	0
GM-2765	Focal adhesion protein PINCH-1, contains LIM domains	h/st	GM-2765	M	*	345	CG7954-PB, isoform B, putative /note=product assignment based on the similarity	0	GMsg51f06.q1k	2030	1024	1656	100	62	165	15	1		FOR	1	1	sgmgfb-contig_2595	0	761	345	1691	7	5	0							CYT		39.801	8.37			0.078	0.072	0.905	_	1	ExpAA=0.03 First60=0.00 PredHel=0 Topology=o	0
GM-2777	Predicted NUDIX hydrolase FGF-2	h/st	GM-2777	M	*	365	ENSANGP00000015304 (Fragment), putative /note=product assignment based on the	0	cn11774	1897	993	1361	99	73	219	73	1		FOR	1	1	sgmgfb-contig_2610	0	633	326	1198	1	1	2							CYT		42.859	9.28			0.116	0.143	0.779	_	2	ExpAA=0.04 First60=0.02 PredHel=0 Topology=o	0
GM-2803	Uncharacterized conserved protein, contains TBC domain	h/st	GM-2803	M	*	432	hypothetical protein /note=cluster composed of ESTs from adult salivary tissue	0	cn14936	2575	1299	1906	100	68	458	1	1		FOR	1	1	sgmgfb-contig_2648	0	887	432	1961	1	11	0							ANC		49.67	9.24			0.495	0.319	0.112	M	5	ExpAA=159.85 First60=32.89 PredHel=7 Topology=o15-37i49-71o97-114i121-143o260-282i318-340o355-377i	7	34.5
GM-2884	casein kinase II, beta subunit	h/st	GM-2884	M	*	238	Casein kinase II subunit beta (CK II beta), putative /note=product assignment	0	cn10433	1419	716	1547	100	46	120	1	1		FOR	1	1	sgmgfb-contig_3228	1e-144	504	238	1575	3	3	3							CYT		27.202	4.99			0.053	0.128	0.88	_	2	ExpAA=0.02 First60=0.00 PredHel=0 Topology=o	0
GM-2967	inaF - calcium channel regulator activity	h/st	GM-2967	M	*	283																sgmgfb-contig_5485	1e-164	572	283	1576	0	3	0							CYT		32.523	9.42			0.107	0.221	0.658	_	3	ExpAA=0.00 First60=0.00 PredHel=0 Topology=o	0
GM-3022	Conserved phosducin-like protein	h/st	GM-3022	M	*	281	Phosducin-like protein (PHLP), putative /note=product assignment based on the	0	cn3970	1677	846	1169	100	72	21	1	1		FOR	1	1	sgmgfb-contig_2734	1e-162	567	281	1270	4	3	4							CYT		31.93	5.07			0.059	0.06	0.946	_	1	ExpAA=0.03 First60=0.00 PredHel=0 Topology=o	0
GM-3049	Serine/threonine kinase receptor-associated protein	h/st	GM-3049	M	*	327	Serine-threonine kinase receptor-associated protein (UNR-interacting protein),	0	cn10540	1951	984	1685	100	58	501	1	1		FOR	1	1	sgmgfb-contig_2760	0	681	327	1683	8	2	1							CYT		36.009	5.95			0.494	0.032	0.533	_	5	ExpAA=0.00 First60=0.00 PredHel=0 Topology=o	0
GM-3056	SOK1 kinase belonging to the STE20/SPS1/GC kinase family	h/st	GM-3056	M	*	518	T-complex 11 family protein, putative /note=product assignment based on the	0	GLACP07TV	2014	1016	1016	100	100	1	525	1		FOR	1	1	sgmgfb-contig_3734	0	1038	518	2314	3	4	0							CYT		59.46	5.05			0.064	0.065	0.945	_	1	ExpAA=0.12 First60=0.00 PredHel=0 Topology=o	0
GM-3064	Serine/threonine protein phosphatase	h/st	GM-3064	M	*	307	PTC7 protein phosphatase homolog (T-cell activation protein phosphatase 2C),	0	cn2106	1822	919	2412	100	38	522	1	1		FOR	1	1	sgmgfb-contig_2773	1e-179	621	307	2119	8	2	1							CYT		33.537	5.81			0.565	0.055	0.253	M	4	ExpAA=0.00 First60=0.00 PredHel=0 Topology=o	0
GM-3299	toll interacting protein	h/st	GM-3299	M	*	267	Toll interacting protein, putative /note=product assignment based on the	0	cn8289	1594	804	1047	100	77	139	1	1		FOR	1	1	sgmgfb-contig_3002	1e-157	548	267	1016	3	2	4							CYT		30.184	5.5			0.067	0.098	0.915	_	1	ExpAA=0.00 First60=0.00 PredHel=0 Topology=o	0
GM-3355	Dual specificity phosphatase	h/st	GM-3355	M	*	228	Protein-tyrosine phosphatase, dual specificity, putative /note=product	0	cn9795	1354	687	1552	99	44	97	1	1		FOR	1	1	sgmgfb-contig_3055	1e-133	468	228	1625	3	6	0							CYT		25.986	8.97			0.614	0.024	0.511	M	5	ExpAA=2.11 First60=0.00 PredHel=0 Topology=o	0
GM-3380	CDK5 activator-binding protein	h/st	GM-3380	E	*	511	CDK5RAP3-like protein, putative /note=product assignment based on the similarity	0	cn10027	1959	1104	1327	97	83	98	1	1		FOR	1	1	sgmgfb-contig_3342	0	1012	511	1715	1	7	1							CYT		58.222	5.14			0.091	0.048	0.909	_	1	ExpAA=0.00 First60=0.00 PredHel=0 Topology=o	0
GM-3419	Protein kinase C inhibitor-like protein	h/st	GM-3419	M	*	137	HDC19222 (CG34015-PA), putative /note=product assignment based on the similarity	0	cn40	821	414	882	100	47	125	1	1		FOR	1	1	sgmgfb-contig_3109	4e-77	281	137	912	3	2	4							CYT		15.574	7.09			0.068	0.091	0.898	_	1	ExpAA=0.03 First60=0.00 PredHel=0 Topology=o	0
GM-3425	Glycosylphosphatidylinositol-specific phospholipase C	h/st	GM-3425	M	*	307	CG10747-PA, putative /note=product assignment based on the similarity to	0	cn6923	1816	924	1415	99	65	310	1	1		FOR	1	1	sgmgfb-contig_3116	0	636	307	1425	3	2	4							CYT		36.345	9.14			0.107	0.093	0.876	_	2	ExpAA=0.24 First60=0.00 PredHel=0 Topology=o	0
GM-3604	Protein DRE2, required for cell viability	h/st	GM-3604	M	*	251	CG4180-PA (LD32407p), putative /note=product assignment based on the similarity	0	cn11887	1429	756	1435	98	53	398	2	1		FOR	1	1	sgmgfb-contig_3302	1e-145	510	251	1488	4	3	2							CYT		27.706	4.8			0.042	0.101	0.932	_	1	ExpAA=0.00 First60=0.00 PredHel=0 Topology=o	0
GM-3622	Adaptor protein SHC	h/st	GM-3622	M	*	421	Src homology 2 domain-containing transforming protein C1, putative	0	cn12402	2510	1266	1894	100	67	396	1	1		FOR	1	1	sgmgfb-contig_3324	0	865	421	2013	2	3	4							CYT		47.45	6.42			0.072	0.036	0.957	_	1	ExpAA=0.00 First60=0.00 PredHel=0 Topology=o	0
GM-365	Receptor of activated protein kinase C 1	h/st	GM-365	M	*	318	Guanine nucleotide-binding protein subunit beta-like protein (Receptor of	0	cn3019	1802	957	1533	98	62	230	1	1		FOR	1	1	sgmgfb-contig_318	0	673	318	1203	43	14	16	0.442699	Y	2.53	Y			CYT		35.662	7.14			0.148	0.065	0.831	_	2	ExpAA=0.00 First60=0.00 PredHel=0 Topology=o	0
GM-3718	COP9 signalosome, subunit CSN3	h/st	GM-3718	M	*	439	COP9 signalosome complex subunit 3 (Signalosome subunit 3) (Dch3), putative	0	cn750	2539	1321	1659	99	80	218	1	1		FOR	1	1	sgmgfb-contig_3414	0	862	439	1695	5	1	2							CYT		49.626	6.03			0.096	0.088	0.851	_	2	ExpAA=10.15 First60=0.11 PredHel=0 Topology=o	0
GM-3723	cGMP-phosphodiesterase, delta subunit	h/st	GM-3723	M	*	159	CG9296-PA (RH62806p) (RE06748p), putative /note=product assignment based on the	0	cn820	952	480	1136	100	42	212	1	1		FOR	1	1	sgmgfb-contig_3418	2e-89	322	159	1186	3	5	0							CYT		18.236	4.86			0.053	0.056	0.959	_	1	ExpAA=0.00 First60=0.00 PredHel=0 Topology=o	0
GM-3758	takeout like protein	h/st	GM-3758	M	*	251	Takeout like protein, putative /note=product assignment based on the similarity	0	cn1533	1491	756	1116	99	68	261	1	1		FOR	1	1	sgmgfb-contig_3446	1e-144	505	251	1289	4	1	3							SIG	23-24	28.143	5.99	25.637	5.87	0.019	0.966	0.077	S	1	ExpAA=21.36 First60=21.35 PredHel=1 Topology=o4-26i	1	8.8
GM-3822	Membrane glycoprotein LIG-1	h/st	GM-3822	M	*	461	Tumor necrosis factor receptor 1b, putative /note=product assignment based on	0	cn8035	2686	1387	1621	99	86	15	1	1		FOR	1	1	sgmgfb-contig_3510	0	919	461	1636	2	1	5							SIG	19-20	52.882	6.43	50.78	6.3	0.014	0.951	0.083	S	1	ExpAA=23.16 First60=0.12 PredHel=1 Topology=o408-430i	1	4.8
GM-3843	COP9 signalosome, subunit CSN4	h/st	GM-3843	M	*	407	COP9 signalosome complex subunit 4 (Signalosome subunit 4) (Dch4), putative	0	cn3395	2426	1224	2020	100	61	224	1	1		FOR	1	1	sgmgfb-contig_3530	0	786	407	2035	6	2	0							CYT		46.62	5.49			0.486	0.14	0.312	M	5	ExpAA=0.00 First60=0.00 PredHel=0 Topology=o	0
GM-3857	downstream of receptor kinase	h/st	GM-3857	M	*	211	Protein E(sev)2B (Protein enhancer of sevenless 2B) (SH2-SH3 adapter protein	0	cn11937	1261	636	1199	100	53	396	1	1		FOR	1	1	sgmgfb-contig_3544	1e-123	435	211	1230	3	4	1							CYT		24.46	5.19			0.067	0.053	0.945	_	1	ExpAA=0.00 First60=0.00 PredHel=0 Topology=o	0
GM-3919	Adaptor protein CED-6, contains PTB domain	h/st	GM-3919	M	*	528	Hypothetical protein, putative /note=product assignment based on the similarity	0	cn11632	1653	846	999	99	85	154	1	1		FOR	1	1	sgmgfb-contig_3907	0	840	425	2435	2	5	0							CYT		57.777	7.62			0.192	0.084	0.781	_	3	ExpAA=0.06 First60=0.01 PredHel=0 Topology=o	0
GM-4175	GTPase-activating protein - truncated	h/st	GM-4175	A	*	393	RabGAP/TBC, putative /note=product assignment based on predicted InterPro domain	0	cn12990	2343	1182	1390	100	85	4	1	1		FOR	1	1	sgmgfb-contig_3840	0	805	393	1700	4	3	0							IND		45.906	5.22			0.04	0.076	0.967	_	1	ExpAA=0.00 First60=0.00 PredHel=0 Topology=o	0
GM-4193	Predicted seven transmembrane receptor - rhodopsin family	h/st	GM-4193	M	*	414	Hypothetical protein, putative /note=product assignment based on the similarity	0	cn8806	2460	1245	1602	99	78	208	1	1		FOR	1	1	sgmgfb-contig_3864	0	841	414	1653	2	2	3							BL		46.623	8.37			0.076	0.28	0.73	_	3	ExpAA=160.53 First60=16.43 PredHel=6 Topology=i80-97o112-134i212-229o244-266i278-300o325-347i	6	29.5
GM-4196	Component of histone deacetylase complex (breast carcinoma metastasis suppressor 1 protein in human)	h/st	GM-4196	M	*	334	Sin3 histone deacetylase corepressor complex component SDS3 (Suppressor of	0	cn11511	1992	1005	1511	100	67	114	1	1		FOR	1	1	sgmgfb-contig_3867	0	677	334	1566	1	6	0							CYT		39.591	7.2			0.085	0.036	0.947	_	1	ExpAA=0.00 First60=0.00 PredHel=0 Topology=o	0
GM-4213	Docking protein 1 (p62dok)	h/st	GM-4213	M	*	448	CG13398-PA, putative /note=product assignment based on the similarity to	0	cn11364	2646	1347	1830	99	74	194	1	1		FOR	1	1	sgmgfb-contig_3880	0	914	448	1890	3	4	0							CYT		50.482	6.03			0.271	0.026	0.812	_	3	ExpAA=0.00 First60=0.00 PredHel=0 Topology=o	0
GM-4232	Ca2+/calmodulin-dependent protein kinase, EF-Hand protein superfamily	h/st	GM-4232	M	*	215	ENSANGP00000021556, putative /note=product assignment based on the similarity to	0	cn15529	1285	648	1071	100	61	190	1	1		FOR	1	1	sgmgfb-contig_4240	1e-120	427	215	1231	2	2	2							CYT		24.116	4.94			0.065	0.041	0.956	_	1	ExpAA=0.00 First60=0.00 PredHel=0 Topology=o	0
GM-4314	Dual specificity phosphatase	h/st	GM-4314	M	*	225	ENSANGP00000010980 (Fragment), putative /note=product assignment based on the	0	cn9736	1322	667	1029	100	65	179	1	1		FOR	1	1	sgmgfb-contig_3993	1e-129	456	225	1076	0	7	0							CYT		25.694	7.7			0.111	0.063	0.89	_	2	ExpAA=1.14 First60=0.30 PredHel=0 Topology=o	0
GM-4529	Cell polarity protein PAR6	h/st	GM-4529	M	*	333	CG5884-PA, isoform A (Cg5884-pb, isoform b) (LD29223p) (PAR-6), putative	0	cn10263	1978	1002	1357	99	74	42	1	1		FOR	1	1	sgmgfb-contig_4205	0	665	333	1420	2	2	2							CYT		37.281	6.43			0.191	0.041	0.849	_	2	ExpAA=0.00 First60=0.00 PredHel=0 Topology=o	0
GM-453	Muscle LIM protein at 84B	h/st	GM-453	M	*	491	Muscle LIM protein 1, putative /note=product assignment based on the similarity	0	cn6326	1968	1045	1542	98	68	212	1	1		FOR	1	1	sgmgfb-contig_531	0	1089	491	2197	4	7	10							CYT		53.078	8.8			0.106	0.08	0.876	_	2	ExpAA=0.00 First60=0.00 PredHel=0 Topology=o	0
GM-4532	Predicted GTPase activator protein	h/st	GM-4532	M	*	387	TBC1 domain family member 20, putative /note=product assignment based on the	0	cn9685	2307	1164	1883	100	62	93	1	1		FOR	1	1	sgmgfb-contig_4210	0	782	387	2595	1	5	0							CYT		44.775	5.54			0.041	0.063	0.963	_	1	ExpAA=67.29 First60=0.00 PredHel=1 Topology=o360-377i	1	4.4
GM-4628	NF-kappa-B inhibitor-interacting Ras-like protein (Kappa B-Ras) (KappaB-Ras)	h/st	GM-4628	M	*	216	NF-kappa-B inhibitor-interacting Ras-like protein (Kappa B-Ras) (KappaB-Ras),	0	cn6814	1283	651	999	99	65	216	1	1		FOR	1	1	sgmgfb-contig_4294	1e-123	436	216	1050	0	2	2							CYT		24.366	9.1			0.036	0.231	0.806	_	3	ExpAA=0.04 First60=0.04 PredHel=0 Topology=o	0
GM-4664	Crk family adapters	h/st	GM-4664	M	*	301	Adapter molecule Crk, putative /note=product assignment based on the similarity	0	cn9900	1796	906	1772	100	51	651	1	1		FOR	1	1	sgmgfb-contig_4333	1e-177	615	301	1530	0	6	0							CYT		34.522	5.94			0.08	0.044	0.927	_	1	ExpAA=0.00 First60=0.00 PredHel=0 Topology=o	0
GM-4711	TMEM147: Seven transmembrane domain protein	h/st	GM-4711	M	*	229	Transmembrane protein 147, putative /note=product assignment based on the	0	cn12153	1368	690	1094	100	63	299	1	1		FOR	1	1	sgmgfb-contig_4361	1e-132	464	229	1147	2	2	1							CYT		25.437	8.23			0.051	0.565	0.463	S	5	ExpAA=119.10 First60=34.50 PredHel=6 Topology=o4-26i38-57o105-127i140-162o172-194i206-228o	6	56.3
GM-4865	Protein phosphatase 1B (formerly 2C)	h/st	GM-4865	M	*	371	CG1906-PA, isoform A (Cg1906-pc, isoform c), putative /note=product assignment	0	cn3001	2212	1116	1686	100	66	385	1	1		FOR	1	1	sgmgfb-contig_4521	0	766	371	1705	4	1	0							CYT		41.729	5.1			0.05	0.07	0.946	_	1	ExpAA=0.00 First60=0.00 PredHel=0 Topology=o	0
GM-533	G protein-coupled receptor	h/st	GM-533	M	*	374	Rhodopsin 1 (Fragment), putative /note=product assignment based on the	0	cn5249	1782	1049	1422	97	74	152	1	1		FOR	1	1	sgmgfb-contig_15084	1e-107	385	185	733	0	1	0							CYT		41.571	8.61			0.093	0.232	0.624	_	4	ExpAA=152.37 First60=9.52 PredHel=7 Topology=o51-73i86-108o123-145i165-187o215-237i276-298o308-330i	7	41.2
GM-5548	Protein-tyrosine phosphatase mitochondrial 1-like protein, mitochondrial precursor (EC 3.1.3.48)	h/st	GM-5548	M	*	201	Protein-tyrosine phosphatase mitochondrial 1-like protein, mitochondrial	0	cn12011	1146	606	1064	98	57	284	1	1		FOR	1	1	sgmgfb-contig_5214	1e-118	420	201	928	1	2	1							CYT		23.548	8.32			0.362	0.218	0.267	M	5	ExpAA=1.03 First60=1.03 PredHel=0 Topology=o	0
GM-5551	cysteine-type peptidase - truncated	h/st	GM-5551	M		311	OTU domain-containing protein 6B, putative /note=product assignment based on the	0	cn10100	1840	932	998	99	93	41	1	1		FOR	1	1	sgmgfb-contig_5217	1e-177	615	311	992	1	2	1							CYT		35.455	6.37			0.04	0.111	0.93	_	1	ExpAA=0.00 First60=0.00 PredHel=0 Topology=o	0
GM-5771	Lanthionine synthetase C-like protein 1	h/st	GM-5771	M	*	419	LanC-like protein 3 homolog, putative /note=product assignment based on the	0	cn12350	2498	1260	1763	100	71	135	1	1		FOR	1	1	sgmgfb-contig_5419	0	871	419	1890	0	2	2							CYT		47.832	6.25			0.118	0.083	0.855	_	2	ExpAA=6.09 First60=0.00 PredHel=0 Topology=o	0
GM-5796	hypothetical conserved protein	h/st	GM-5796	M		185																sgmgfb-contig_6359	1e-106	380	185	662	0	1	0							ANC		21.601	8.49			0.06	0.478	0.628	_	5	ExpAA=78.31 First60=18.82 PredHel=4 Topology=i39-58o63-80i131-150o154-176i	4	41.6
GM-5913	Guanine nucleotide-binding protein gamma-e subunit precursor (Ggamma(e))	h/st	GM-5913	M	*	72	Guanine nucleotide-binding protein gamma-e subunit precursor (Ggamma(e)),	1e-122	cn5618	434	219	1414	100	15	313	1	1		FOR	1	1	sgmgfb-contig_16680	0.008	33.9	55	837	0	1	0							CYT		8.433	6.23			0.108	0.044	0.921	_	1	ExpAA=0.00 First60=0.00 PredHel=0 Topology=o	0
GM-6011	Protein phosphatase 1, regulatory subunit, and related proteins	h/st	GM-6011	M	*	338	Protein phosphatases pp1 regulatory subunit, putative /note=product assignment	0	cn4587	1965	1015	1345	99	75	55	3	1		FOR	1	1	sgmgfb-contig_5625	0	658	338	1374	2	1	0							CYT		39.27	4.84			0.073	0.057	0.928	_	1	ExpAA=0.00 First60=0.00 PredHel=0 Topology=o	0
GM-6587	hypothetical conserved protein	h/st	GM-6587	M	*	80																sgmgfb-contig_6200	1e-42	166	80	999	0	2	1							CYT		8.914	3.83			0.058	0.082	0.916	_	1	ExpAA=0.00 First60=0.00 PredHel=0 Topology=o	0
GM-733	WW domain binding protein WBP-2, contains GRAM domain - truncated at 5' end	h/st	GM-733	M	*	352	GRAM, putative /note=product assignment based on predicted InterPro domain	0	cn10115	1756	1009	1308	97	77	158	1	1		FOR	1	1	sgmgfb-contig_646	0	763	352	1775	5	21	2							CYT		38.688	6.21			0.089	0.188	0.726	_	3	ExpAA=0.07 First60=0.06 PredHel=0 Topology=o	0
GM-7862	crammer	h/st	GM-7862	M	*	95	Cathepsin L precursor, putative /note=product assignment based on the similarity	1e-153	cn9482	539	288	2056	98	14	1670	1	1		REV	1	1	sgmgfb-contig_7453	5e-54	204	95	1173	0	1	1							CYT		11.143	5.19			0.059	0.057	0.952	_	1	ExpAA=0.00 First60=0.00 PredHel=0 Topology=o	0
GM-811	B-cell receptor-associated protein 31	h/st	GM-811	M	*	233	B-cell receptor-associated protein 31 (BCR-associated protein Bap31) (p28	0	cn843	1392	702	1459	100	48	316	1	1		FOR	1	1	sgmgfb-contig_678	1e-127	448	233	1488	15	19	5							SIG	29-30	26.823	9.18	23.755	9.4	0.011	0.964	0.08	S	1	ExpAA=64.50 First60=39.70 PredHel=3 Topology=i5-27o42-64i100-119o	3	27
GM-8648	Calcineurin-mediated signaling pathway inhibitor DSCR1	h/st	GM-8648	M	*	273	( containing protein), putative /note=Gene prediction method:SuperTACT	0	cn12436	1629	822	1139	100	72	224	1	1		FOR	1	1	sgmgfb-contig_8241	1e-159	555	273	1215	0	2	0							CYT		29.777	5			0.181	0.029	0.887	_	2	ExpAA=0.00 First60=0.00 PredHel=0 Topology=o	0
GM-8850	Predicted mitochondrial cholesterol transporter	h/st	GM-8850	M	*	197	TEX261 protein, putative /note=product assignment based on the similarity to Bos	0	cn9808	1090	594	938	98	63	206	1	1		FOR	1	1	sgmgfb-contig_8427	1e-106	380	197	970	0	2	0							SIG	26-27	22.973	8.41	20.057	8.45	0.007	0.999	0.017	S	1	ExpAA=100.49 First60=41.47 PredHel=5 Topology=o10-31i44-61o65-87i92-114o124-146i	5	52.8
GM-8933	Synaptotagmin	h/st	GM-8933	M	*	264	RE44043p (CG2381-PB, isoform B), putative /note=product assignment based on the	0	cn10439	1576	795	1441	100	55	44	1	1		FOR	1	1	sgmgfb-contig_16226	1e-151	530	262	860	0	1	0							BL	28-29	29.902	7.72	27.017	7.92	0.021	0.954	0.04	S	1	ExpAA=23.20 First60=23.20 PredHel=1 Topology=i7-29o	1	8.3
GM-9054	Putative threonine rich protein expressed in reproductive organs - truncated	h/st	GM-9054	Q		420																sgmgfb-contig_8051	2e-06	48.9	156	809	0	2	0							IND		46.67	10.02			0.032	0.689	0.408	S	4	ExpAA=0.36 First60=0.36 PredHel=0 Topology=o	0
GM-929	Growth hormone-induced protein and related proteins	h/st	GM-929	M	*	347	ENSANGP00000029488, putative /note=product assignment based on the similarity to	0	cn3072	2070	1044	1531	100	68	249	1	1		FOR	1	1	sgmgfb-contig_928	0	684	347	1405	7	4	18			3.01	Y	0.325768	Y	BL		36.576	9.75			0.769	0.043	0.145	M	2	ExpAA=164.22 First60=0.06 PredHel=8 Topology=i87-109o124-146i158-180o190-212i219-236o241-263i270-292o320-342i	8	49.3
GM-971	casein kinase 1, alpha 1	h/st	GM-971	M	*	346	Casein kinase I isoform alpha, putative /note=product assignment based on the	0	cn1651	2064	1041	1730	100	60	297	1	1		FOR	1	1	sgmgfb-contig_807	0	709	346	1695	16	14	4	0.533665	Y					CYT		40.591	9.47			0.26	0.05	0.77	_	3	ExpAA=0.03 First60=0.01 PredHel=0 Topology=o	0
GM-973	similar to progesterone receptor membrane component 1	h/st	GM-973	M	*	225	Membrane-associated progesterone receptor component 1 (mPR), putative	0	cn2400	1344	678	2100	100	32	488	1	1		FOR	1	1	sgmgfb-contig_927	1e-128	451	225	1983	11	9	11							CYT		25.225	4.68			0.01	0.641	0.706	_	5	ExpAA=21.73 First60=21.73 PredHel=1 Topology=o10-32i	1	9.8
gi|89112799	tumor necrosis factor receptor 1b	h/st		M		186																sgmgfb-contig_3510	1e-105	375	186	1636	2	1	5							CYT		21.187	9.84								ExpAA=23.45 First60=0.33 PredHel=1 Topology=i131-153o	1	11.8
GM-4915	TNF-alpha induced protein	h/st - apoptosis	GM-4915	M	*	188	Tumor necrosis factor, alpha-induced protein 8-like protein, putative	0	cn12407	1120	565	2213	100	26	700	1	1		FOR	1	1	sgmgfb-contig_4571	1e-104	371	188	2197	3	2	0							CYT		21.687	9.36			0.341	0.073	0.759	_	3	ExpAA=0.00 First60=0.00 PredHel=0 Topology=o	0
GM-2456	Putative apoptosis related protein	h/st apop	GM-2456	M	*	208	Programmed cell death protein 10 (TF-1 cell apoptosis-related protein 15)	0	cn10047	1243	627	1563	100	40	244	1	1		FOR	1	1	sgmgfb-contig_2150	1e-112	400	208	1587	5	10	0							SIG	21-22	23.747	9.3	21.439	9.3	0.134	0.526	0.146	S	4	ExpAA=0.01 First60=0.00 PredHel=0 Topology=o	0
GM-2469	BNIP3, NIP3: BCL2/adenovirus E1B 19 kDa protein-interacting protein 3	h/st apop	GM-2469	M	*	196	BCL2/adenovirus E1B 19 kDa protein-interacting protein 3, putative	0	cn14691	1172	591	1580	100	37	405	1	1		FOR	1	1	sgmgfb-contig_2174	1e-113	401	196	1639	3	9	3							CYT		22.089	6.44			0.048	0.193	0.883	_	2	ExpAA=22.60 First60=0.00 PredHel=1 Topology=o161-183i	1	11.2
GM-3227	Ca2+/calmodulin-dependent protein kinase, EF-Hand protein superfamily	h/st apop	GM-3227	M	*	237	GH17623p (CG30159-PA, isoform A) (Cg30159-pb, isoform b), putative	0	cn12631	1360	686	1187	100	58	278	29	1		FOR	1	1	sgmgfb-contig_2937	1e-136	480	237	1203	5	1	4							CYT		27.449	10.02			0.045	0.077	0.954	_	1	ExpAA=14.85 First60=14.84 PredHel=0 Topology=o	0
GM-691	Bax-mediated apoptosis inhibitor TEGT/BI-1	h/st apop	GM-691	M	*	240	Probable Bax inhibitor 1 (BI-1), putative /note=product assignment based on the	0	cn1450	1433	723	1669	100	43	460	1	1		FOR	1	1	sgmgfb-contig_578	1e-131	464	240	1664	16	16	9							CYT		27.046	9.36			0.461	0.222	0.284	M	5	ExpAA=128.36 First60=28.10 PredHel=6 Topology=i27-46o51-73i86-108o112-134i141-163o167-186i	6	52.5
GM-1402	Predicted membrane proteins, contain hemolysin III domain	h/st hormone receptor	GM-1402	M	*	433	ADIPOR-like receptor CG5315, putative /note=product assignment based on the	0	cn414	1687	855	2020	99	42	401	448	1		FOR	1	1	sgmgfb-contig_1630	0	892	433	2481	12	3	4	0.389986	Y	2.47	Y			CYT		48.687	5.16			0.07	0.069	0.918	_	1	ExpAA=147.46 First60=0.00 PredHel=7 Topology=o193-215i228-250o265-285i292-311o321-343i355-377o392-411i	7	33.7
GM-3757	Intermediate in Toll signal transduction pathway (ECSIT)	h/st imm	GM-3757	M	*	425	ECSIT, putative /note=product assignment based on the similarity to Drosophila	0	cn5833	2494	1270	2590	99	49	93	9	1		FOR	1	1	sgmgfb-contig_3443	0	859	425	1548	4	2	2							CYT		49.088	8.16			0.604	0.034	0.467	M	5	ExpAA=0.00 First60=0.00 PredHel=0 Topology=o	0
GM-3810	STAT protein - truncated	h/st imm	GM-3810	K		383	Signal transducer and transcription activator (Protein marelle) (d- STAT),	0	cn2540	2270	1149	1970	99	58	1	1	1		FOR	1	1	sgmgfb-contig_3494	0	776	383	2020	2	4	2							CYT		43.399	6.69			0.128	0.201	0.373	_	5	ExpAA=0.38 First60=0.15 PredHel=0 Topology=o	0
GM-5487	Nuclear factor NF-kappa-B p110 subunit (Relish protein) (Rel-p110)	h/st imm	GM-5487	M	*	530	Hypothetical protein, putative /note=product assignment based on predicted	0	cn11794	3130	1587	1817	99	87	67	1	1		FOR	1	1	sgmgfb-contig_5161	0	1047	530	1796	1	3	0							CYT		60.528	8.57			0.136	0.083	0.819	_	2	ExpAA=0.30 First60=0.02 PredHel=0 Topology=o	0
GM-6293	kenny	h/st imm	GM-6293	M	*	507	NF-kappa-B essential modulator (Inhibitor of nuclear factor kappa B kinase	0	cn12360	2872	1520	1723	98	88	195	1	1		FOR	1	1	sgmgfb-contig_5897	0	994	507	1681	1	2	0							CYT		56.891	5.57			0.049	0.118	0.919	_	1	ExpAA=0.00 First60=0.00 PredHel=0 Topology=o	0
gi|85667910	Dorsal protein	h/st imm		M		191																sgmgfb-contig_4854	1e-109	390	191	1558	3	1	0							CYT		20.921	5.61								ExpAA=0.00 First60=0.00 PredHel=0 Topology=o	0
GM-5157	Integrin Integrin beta subunit (N-terminal portion of extracellular region)	h/st integrin	GM-5157	M	*	249	Integrin beta-PS precursor (Position-specific antigen beta chain) (Protein	0	cn10903	1455	750	1557	99	48	260	1	1		FOR	1	1	sgmgfb-contig_8013	1e-144	504	245	1349	0	2	0							SIG	23-24	27.523	7.02	24.893	6.32	0.023	0.931	0.091	S	1	ExpAA=10.08 First60=9.99 PredHel=0 Topology=o	0
GM-2177	Maelstrom homolog	h/st nr	GM-2177	M	*	501	CG11254-PA, isoform A (Cg11254-pb, isoform b) (LD20229p), putative	0	cn12091	2985	1506	2054	100	73	243	1	1		FOR	1	1	sgmgfb-contig_2163	0	1035	501	2052	6	5	4							CYT		57.199	6.9			0.152	0.105	0.731	_	3	ExpAA=0.00 First60=0.00 PredHel=0 Topology=o	0
GM-4087	Phosphoprotein/predicted coiled-coil protein	h/st/horm	GM-4087	M	*	206	28 kDa heat- and acid-stable phosphoprotein (PDGF-associated protein) (PAP)	0	cn2028	1231	621	1183	100	52	208	1	1		FOR	1	1	sgmgfb-contig_4075	1e-112	400	206	1118	4	2	0							CYT		22.918	8.92			0.374	0.032	0.688	_	4	ExpAA=0.00 First60=0.00 PredHel=0 Topology=o	0
GM-800	hydroxysteroid dehydrogenase like 2	h/st/horm	GM-800	M	*	407	CG5590-PA (GH01709p), putative /note=product assignment based on the similarity	0	cn3044	2426	1224	1682	100	73	326	1	1		FOR	1	1	sgmgfb-contig_717	0	804	407	1685	10	2	24			6.24	Y	0.307345	Y	CYT		43.689	8.73			0.696	0.032	0.365	M	4	ExpAA=0.34 First60=0.02 PredHel=0 Topology=o	0
GM-910	farnesoic acid O-methyltransferase	h/st/hormone	GM-910	M	*	301	GA10372-PA (Fragment), putative /note=product assignment based on the similarity	0	cn77	1788	906	1360	99	67	169	1	1		FOR	1	1	sgmgfb-contig_1048	0	647	301	1316	18	6	1	0.351095	Y					CYT		32.183	4.61			0.115	0.05	0.91	_	2	ExpAA=0.01 First60=0.00 PredHel=0 Topology=o	0
GM-909	hypothetical conserved protein	h/st/hormone	GM-909	M	*	301	GA10372-PA (Fragment), putative /note=product assignment based on the similarity	0	cn77	1606	906	1360	97	67	169	1	1		FOR	1	1	sgmgfb-contig_1048	0	644	301	1316	18	6	1	0.351095	Y					CYT		32.202	4.66			0.122	0.051	0.903	_	2	ExpAA=0.02 First60=0.00 PredHel=0 Topology=o	0
GM-766	Similar to bifunctional leukotriene A4 hydrolase/aminopeptidase LTA4H	h/st/hormone	GM-766	M	*	613	hypothetical protein /note=cluster composed of ESTs from adult salivary tissue	0	cn1582	2137	1078	1269	100	85	1	765	1		FOR	1	1	sgmgfb-contig_738	0	1249	613	2161	5	6	26			2.75	Y	0.292484	Y	CYT		69.431	5.94			0.249	0.061	0.753	_	3	ExpAA=0.00 First60=0.00 PredHel=0 Topology=o	0
GM-3863	Inositol monophosphatase	h/st/inositol	GM-3863	M	*	281	Inositol monophosphatase, putative /note=product assignment based on predicted	0	cn14117	1677	846	1293	100	65	196	1	1		FOR	1	1	sgmgfb-contig_4173	1e-161	561	281	1185	4	2	0							CYT		30.985	5.22			0.053	0.059	0.954	_	1	ExpAA=0.34 First60=0.00 PredHel=0 Topology=o	0
GM-5852	Serotonin receptor 2 - truncated on both sides	h/st-5ht receptor	GM-5852	E		223	5-HT2 (Fragment), putative /note=product assignment based on the similarity to	0	cn15538	1289	666	924	99	72	251	1	1		FOR	1	1	sgmgfb-contig_5488	1e-126	446	223	993	0	4	0							SIG	37-38	25.425	9.56	21.2	9.57	0.069	0.489	0.701	_	4	ExpAA=23.25 First60=23.25 PredHel=1 Topology=i27-49o	1	9.9
GM-3348	farnesoic acid O-methyltransferase isoform 1	h/st-hormone	GM-3348	M	*	276																sgmgfb-contig_3045	1e-161	561	276	1162	1	3	5							CYT		31.258	5.41			0.126	0.05	0.888	_	2	ExpAA=0.00 First60=0.00 PredHel=0 Topology=o	0
GM-2419	Farnesyl pyrophosphate synthase	h/st-hormone synthesis	GM-2419	M	*	425	Polyprenyl synthetase, putative /note=product assignment based on predicted	0	cn1737	2113	1278	1601	95	80	135	1	1		FOR	1	1	sgmgfb-contig_2113	0	854	425	1575	4	2	2							CYT		48.39	8.56			0.686	0.09	0.212	M	3	ExpAA=0.10 First60=0.00 PredHel=0 Topology=o	0
GM-15932	Allatostatin Receptor - truncated	h/st-receptor for allatoh/statin	GM-15932	L	*	138	Allatostatin receptor (Galanin receptor) (CG2872-PB, isoform B), putative	0	GMsg43b01.p1k	827	417	779	100	54	9	1	1		FOR	1	1	sgmgfb-contig_15517	2e-77	282	138	778	0	1	0							ANC		15.573	10.05			0.404	0.558	0.091	S	5	ExpAA=44.02 First60=21.08 PredHel=2 Topology=i37-56o71-93i	2	29.7
Protein synthesis machinery
GM-5408	60S ribosomal protein L18A	h/ps	GM-5408	M	*	177	60S ribosomal protein L18a, putative /note=product assignment based on the	0	cn4619	1005	535	959	99	56	79	1	1		FOR	1	1	sgmgfb-contig_5068	1e-102	365	177	714	2	2	0							CYT		21.112	10.44			0.087	0.06	0.904	_	1	ExpAA=0.00 First60=0.00 PredHel=0 Topology=o	0
GM-16437	60S ribosomal protein L18A - truncated	h/ps	GM-16437	K	*	176	60S ribosomal protein L18a, putative /note=product assignment based on the	0	cn4619	745	528	959	93	55	82	1	1		FOR			sgmgfb-contig_16028	1e-103	369	176	674	0	1	0							CYT		20.562	10.57			0.101	0.064	0.898	_	2	ExpAA=0.00 First60=0.00 PredHel=0 Topology=o	0
GM-1300	60S ribosomal protein L7	h/ps	GM-1300	M	*	255	60S ribosomal protein L7, putative /note=product assignment based on the	1e-142	cn1646	502	257	883	99	29	478	1	1		REV	1	1	sgmgfb-contig_1086	1e-145	510	255	1002	4	11	12					0.443286	Y	CYT		29.885	10.81			0.234	0.037	0.887	_	2	ExpAA=0.03 First60=0.00 PredHel=0 Topology=o	0
GM-1714	Mitochondrial translation elongation factor Tu	h/ps	GM-1714	M	*	488	Translation elongation factor EFTu/EF1A, bacterial and organelle, putative	0	cn1640	2252	1224	1554	98	79	149	1	1		FOR	1	1	sgmgfb-contig_1750	0	961	488	1884	9	6	3							SIG	42-43	53.878	8.74	49.666	7.73	0.924	0.038	0.081	M	1	ExpAA=0.10 First60=0.10 PredHel=0 Topology=o	0
GM-1903	Translation initiation factor 5A (eIF-5A)	h/ps	GM-1903	M	*	160	Eukaryotic translation initiation factor 5A isoform II (Fragment), putative	0	cn12820	957	483	1577	100	31	489	1	1		FOR	1	1	sgmgfb-contig_1653	6e-93	334	160	1254	3	3	10							CYT		17.763	5.3			0.072	0.041	0.953	_	1	ExpAA=0.00 First60=0.00 PredHel=0 Topology=o	0
GM-1705	Translation initiation factor 3, subunit h (eIF-3h)	h/ps	GM-1705	M	*	333	CG9124-PA, isoform A (Cg9124-pb, isoform b), putative /note=product assignment	0	cn686	1978	1002	1461	99	69	187	1	1		FOR	1	1	sgmgfb-contig_1728	0	662	333	1496	8	6	4							CYT		38.142	5.91			0.069	0.053	0.939	_	1	ExpAA=0.01 First60=0.00 PredHel=0 Topology=o	0
GM-8615	Translation initiation factor 3, subunit h (eIF-3h)	h/ps	GM-8615	M	*	338	CG9124-PA, isoform A (Cg9124-pb, isoform b), putative /note=product assignment	0	cn12266	2016	1017	1157	100	88	48	1	1		FOR	1	1	sgmgfb-contig_8206	0	676	338	1238	0	2	0							CYT		38.844	5.91			0.311	0.027	0.77	_	3	ExpAA=0.66 First60=0.00 PredHel=0 Topology=o	0
GM-1884	ribosomal protein S6 kinase, polypeptide 1	h/ps	GM-1884	M	*	471	Ribosomal protein S6 kinase beta-2, putative /note=product assignment based on	0	cn11821	2807	1416	3174	100	45	596	1	1		FOR	1	1	sgmgfb-contig_1739	0	950	471	2228	4	3	2							CYT		53.525	5.55			0.063	0.052	0.942	_	1	ExpAA=0.06 First60=0.00 PredHel=0 Topology=o	0
GM-1934	39S ribosomal protein L44, mitochondrial precursor (EC 3.1.26.-)	h/ps	GM-1934	M	*	325	hypothetical protein /note=cluster composed of ESTs from adult salivary tissue	0	cn2464	1439	978	1218	93	80	133	1	1		FOR			sgmgfb-contig_1873	1e-163	569	325	1219	9	4	2							CYT		36.825	8.86			0.869	0.034	0.161	M	2	ExpAA=0.04 First60=0.00 PredHel=0 Topology=o	0
GM-1935	mitochondrial ribosomal protein L44	h/ps	GM-1935	M	*	325	hypothetical protein /note=cluster composed of ESTs from adult salivary tissue	0	cn2464	1931	978	1218	99	80	133	1	1		FOR	1	1	sgmgfb-contig_1873	0	643	325	1219	9	4	2							CYT		36.607	8.48			0.894	0.024	0.158	M	2	ExpAA=0.04 First60=0.00 PredHel=0 Topology=o	0
GM-469	Eukaryotic initiation factor 4a	h/ps	GM-469	M	*	403	Eukaryotic initiation factor 4A, putative /note=product assignment based on the	0	cn2329	2272	1146	1406	100	82	130	1	1		FOR	1	1	sgmgfb-contig_466	0	801	403	1624	36	3	17	0.403854	Y	7.28	Y			CYT		45.799	5.5			0.06	0.071	0.939	_	1	ExpAA=0.00 First60=0.00 PredHel=0 Topology=o	0
GM-2602	Exosomal 3'-5' exoribonuclease complex, subunit Rrp45	h/ps	GM-2602	M	*	320	hypothetical protein /note=cluster composed of ESTs from adult salivary tissue	0	cn2326	1909	963	1383	100	70	309	1	1		FOR	1	1	sgmgfb-contig_2587	0	643	320	1368	5	3	2							CYT		35.612	5.54			0.188	0.117	0.752	_	3	ExpAA=0.03 First60=0.00 PredHel=0 Topology=o	0
GM-2603	Exosomal 3'-5' exoribonuclease complex, subunit Rrp45	h/ps	GM-2603	M	*	404	hypothetical protein /note=cluster composed of ESTs from adult salivary tissue	0	cn2326	2077	1208	1383	96	87	64	8	1		FOR	1	1	sgmgfb-contig_2588	0	806	404	1394	0	2	0							CYT		45.043	5.46			0.074	0.059	0.902	_	1	ExpAA=0.01 First60=0.00 PredHel=0 Topology=o	0
GM-4097	Polypeptide release factor 3	h/ps	GM-4097	M	*	599	hypothetical protein /note=cluster composed of ESTs from adult salivary tissue	0	cn2266	3538	1801	2160	99	83	107	1	1		FOR	1	1	sgmgfb-contig_4485	0	636	355	2147	3	2	0							CYT		65.455	5.03			0.06	0.091	0.916	_	1	ExpAA=0.61 First60=0.59 PredHel=0 Topology=o	0
GM-310	Translation elongation factor EF-1 alpha/Tu	h/ps	GM-310	M	*	463	Elongation factor 1-alpha (EF-1-alpha) (50 kDa female-specific protein),	0	cn618	2759	1392	2496	100	56	173	1	1		FOR	1	1	sgmgfb-contig_261	0	933	463	2135	74	57	20	0.537222	Y	1.35	Y	1.53469	Y	CYT		50.454	9.1			0.052	0.077	0.926	_	1	ExpAA=0.14 First60=0.02 PredHel=0 Topology=o	0
GM-478	40S ribosomal protein S2/30S ribosomal protein S5	h/ps	GM-478	M	*	271	40S ribosomal protein S2 (Protein strings of pearls), putative /note=product	0	cn7948	1471	810	1480	98	55	259	1	1		FOR	1	1	sgmgfb-contig_737	1e-158	551	271	1076	4	2	2							CYT		29.099	10.28			0.26	0.024	0.836	_	3	ExpAA=0.05 First60=0.00 PredHel=0 Topology=o	0
GM-477	Uncharacterized conserved glycine-rich protein	h/ps	GM-477	M	*	271	Ribosomal protein S2, putative /note=product assignment based on the similarity	0	cn7947	1610	816	1676	99	49	427	1	1		FOR	1	1	sgmgfb-contig_736	1e-158	551	271	965	7	6	16			2.15	Y	0.364093	Y	CYT		29.102	10.28			0.26	0.024	0.836	_	3	ExpAA=0.05 First60=0.00 PredHel=0 Topology=o	0
GM-488	60S acidic ribosomal protein P0	h/ps	GM-488	M	*	312	60S acidic ribosomal protein P0 (DNA-(apurinic or apyrimidinic site) lyase),	0	cn1007	1861	939	1525	100	62	176	1	1		FOR	1	1	sgmgfb-contig_727	1e-175	609	312	1346	22	5	10	0.429252	Y	3.21	Y			CYT		33.976	5.83			0.119	0.138	0.734	_	3	ExpAA=0.57 First60=0.10 PredHel=0 Topology=o	0
GM-566	40S ribosomal protein S7	h/ps	GM-566	M	*	187	40S ribosomal protein S7, putative /note=product assignment based on the	0	cn510	1041	557	1179	98	47	238	4	1		FOR	1	1	sgmgfb-contig_457	1e-102	366	187	1120	0	1	0							CYT		21.437	9.86			0.049	0.079	0.938	_	1	ExpAA=0.00 First60=0.00 PredHel=0 Topology=o	0
GM-565	Ribosomal protein S7	h/ps	GM-565	M	*	193	40S ribosomal protein S7, putative /note=product assignment based on the	0	cn510	1148	579	1179	100	49	238	4	1		FOR	1	1	sgmgfb-contig_456	1e-106	379	193	975	24	16	16	0.597704	Y	1.71	Y			CYT		22.201	9.81			0.049	0.079	0.938	_	1	ExpAA=0.00 First60=0.00 PredHel=0 Topology=o	0
GM-8977	60S ribosomal protein L11	h/ps	GM-8977	M	*	189	60S ribosomal protein L11, putative /note=product assignment based on the	0	cn15053	1035	529	1332	99	40	629	18	1		FOR	1	1	sgmgfb-contig_8538	1e-106	378	189	687	0	2	0							CYT		21.634	9.95			0.189	0.094	0.757	_	3	ExpAA=0.25 First60=0.00 PredHel=0 Topology=o	0
GM-769	Ribosomal protein S3	h/ps	GM-769	M	*	263	Ribosomal protein S3, putative /note=product assignment based on the similarity	0	cn158	1524	777	1215	99	64	199	16	1		FOR	1	1	sgmgfb-contig_793	1e-148	519	263	1027	10	2	12			4.16	Y	0.394032	Y	SIG	16-17	29.692	9.23	27.775	9.29	0.04	0.722	0.336	S	4	ExpAA=0.18 First60=0.18 PredHel=0 Topology=o	0
GM-1009	Mitochondrial Transcription Factor	h/ps	GM-1009	M	*	334	Mitochondrial dimethyladenosine transferase 1, mitochondrial precursor,	0	cn1911	1992	1005	1673	100	60	526	1	1		FOR	1	1	sgmgfb-contig_830	0	668	334	1645	9	14	10							CYT		38.549	9.33			0.77	0.043	0.196	M	3	ExpAA=0.01 First60=0.00 PredHel=0 Topology=o	0
GM-1113	Cysteinyl-tRNA synthetase	h/ps	GM-1113	M	*	537	GH24360p (CG8257-PA), putative /note=product assignment based on the similarity	0	cn12254	3136	1614	1996	99	81	67	1	1		FOR	1	1	sgmgfb-contig_936	0	1103	537	2289	3	11	7							CYT		61.721	7.58			0.804	0.065	0.164	M	2	ExpAA=0.12 First60=0.01 PredHel=0 Topology=o	0
GM-1151	tRNA-binding protein	h/ps	GM-1151	M	*	323	Endothelial-monocyte-activating polypeptide related protein, putative	0	cn1645	1078	916	1107	100	83	77	1	2	NOINT	FOR	1	1	sgmgfb-contig_957	0	634	320	1154	7	3	2							CYT		36.094	8.99			0.58	0.095	0.253	M	4	ExpAA=0.00 First60=0.00 PredHel=0 Topology=o	0
GM-1183	eukaryotic initiation factor 5C	h/ps	GM-1183	M	*	422	Protein extra bases (eIF5C domain-containing protein) (Eukaryotic translation	0	cn8091	2300	1184	1412	99	84	125	1	1		FOR	1	1	sgmgfb-contig_1634	0	837	422	1760	7	5	7							CYT		48.873	5.72			0.175	0.086	0.796	_	2	ExpAA=0.98 First60=0.00 PredHel=0 Topology=o	0
GM-1245	ribosomal protein L22	h/ps	GM-1245	M	*	287	ENSANGP00000022712, putative /note=product assignment based on the similarity to	0	cn1467	1713	864	1258	100	69	28	1	1		FOR	1	1	sgmgfb-contig_1978	1e-159	557	287	1073	9	1	5			3.9	Y			CYT		31.033	9.99			0.402	0.027	0.68	_	4	ExpAA=0.00 First60=0.00 PredHel=0 Topology=o	0
GM-1250	polyA-binding protein interacting protein 2	h/ps	GM-1250	M	*	127																sgmgfb-contig_1094	2e-69	255	127	1334	6	13	8							CYT		14.942	3.84			0.078	0.082	0.896	_	1	ExpAA=0.00 First60=0.00 PredHel=0 Topology=o	0
GM-1253	Ribosomal protein L4	h/ps	GM-1253	M	*	405	60S ribosomal protein L4 (L1), putative /note=product assignment based on the	0	cn3383	2367	1218	1582	99	77	176	1	1		FOR	1	1	sgmgfb-contig_2148	0	800	405	1538	8	5	2							CYT		46.247	11.41			0.109	0.043	0.919	_	1	ExpAA=0.21 First60=0.00 PredHel=0 Topology=o	0
GM-1305	60s ribosomal protein L10	h/ps	GM-1305	M	*	219																sgmgfb-contig_2142	1e-131	462	219	863	4	1	9			3.64	Y			CYT		25.758	9.9			0.313	0.016	0.83	_	3	ExpAA=0.00 First60=0.00 PredHel=0 Topology=o	0
GM-1432	Translation initiation factor 5 (eIF-5) - truncated at 5' end	h/ps	GM-1432	M	*	447	Eukaryotic translation initiation factor 5 (eIF-5), putative /note=product	0	cn1973	2635	1345	3360	99	40	49	1	1		FOR	1	1	sgmgfb-contig_1270	0	890	447	3438	2	11	9							CYT		49.988	5.08			0.263	0.049	0.774	_	3	ExpAA=0.02 First60=0.02 PredHel=0 Topology=o	0
GM-1469	Translation initiation factor eIF3, p35 subunit	h/ps	GM-1469	M	*	230	Eukaryotic translation initiation factor 3 subunit 1 (eIF-3 alpha), putative	0	cn110	1374	693	1309	100	53	226	1	1		FOR	1	1	sgmgfb-contig_1234	1e-131	464	230	1287	10	8	6							CYT		26.495	4.69			0.056	0.104	0.921	_	1	ExpAA=0.00 First60=0.00 PredHel=0 Topology=o	0
GM-1481	Translation initiation factor 3, subunit g (eIF-3g)	h/ps	GM-1481	M	*	268	ENSANGP00000021554, putative /note=product assignment based on the similarity to	0	cn224	1600	807	1597	100	51	418	1	1		FOR	1	1	sgmgfb-contig_1626	1e-159	556	268	1287	7	2	10			3.29	Y			CYT		30.301	8.62			0.06	0.089	0.93	_	1	ExpAA=0.00 First60=0.00 PredHel=0 Topology=o	0
GM-1545	Translation initiation factor 3, subunit d (eIF-3d)	h/ps	GM-1545	M	*	553	Eukaryotic translation initiation factor 3 p66 subunit, putative /note=product	0	cn2560	2736	1384	1546	99	90	163	2	1		FOR	1	1	sgmgfb-contig_1538	0	1141	553	1937	6	6	8							CYT		63.014	6.21			0.146	0.058	0.814	_	2	ExpAA=0.00 First60=0.00 PredHel=0 Topology=o	0
GM-1550	Mitochondrial ribosomal protein S28	h/ps	GM-1550	M	*	330	CG2101-PA (LD06441p), putative /note=product assignment based on the similarity	0	cn12068	1891	994	1217	99	82	99	1	1		FOR	1	1	sgmgfb-contig_1372	0	685	330	1250	9	5	7							CYT		38.432	9.19			0.535	0.029	0.58	_	5	ExpAA=0.00 First60=0.00 PredHel=0 Topology=o	0
GM-1591	Diphthamide biosynthesis protein	h/ps	GM-1591	M	*	474	Diphthamide synthesis protein, putative /note=product assignment based on the	0	cn2603	2825	1425	2042	100	70	435	1	1		FOR	1	1	sgmgfb-contig_1338	0	952	474	2026	6	10	6							CYT		52.901	8.7			0.149	0.105	0.826	_	2	ExpAA=0.10 First60=0.00 PredHel=0 Topology=o	0
GM-1627	eukaryotic translation initiation factor 3, subunit 6	h/ps	GM-1627	M	*	436	Probable eukaryotic translation initiation factor 3 subunit 6 (eIF-3 p48)	0	cn8566	2591	1311	2512	99	52	107	1	1		FOR	1	1	sgmgfb-contig_1380	0	884	436	2567	9	5	8							CYT		51.302	5.99			0.113	0.125	0.756	_	2	ExpAA=0.28 First60=0.00 PredHel=0 Topology=o	0
GM-1653	mitochondrial ribosomal protein S9	h/ps	GM-1653	M	*	391	28S ribosomal protein S9, mitochondrial precursor (S9mt) (MRP-S9), putative	0	cn7815	2331	1176	1922	100	61	81	1	1		FOR	1	1	sgmgfb-contig_1754	0	792	391	1546	6	7	1							CYT		45.45	9			0.663	0.021	0.458	M	4	ExpAA=0.02 First60=0.00 PredHel=0 Topology=o	0
GM-1689	mitochondrial ribosomal protein L3	h/ps	GM-1689	M	*	367	Mitochondrial 39S ribosomal protein L3 (L3mt) (MRP-L3), putative /note=product	0	cn398	2189	1104	1295	100	85	118	1	1		FOR	1	1	sgmgfb-contig_1457	0	769	367	1240	16	3	2	0.329616	Y	2.73	Y			CYT		41.761	9.91			0.787	0.041	0.209	M	3	ExpAA=0.32 First60=0.00 PredHel=0 Topology=o	0
GM-1752	Phenylalanyl-tRNA synthetase, beta subunit	h/ps	GM-1752	M	*	496	Phenylalanyl-tRNA synthetase beta subunit (Fragment), putative /note=product	0	cn4469	2952	1489	3019	100	49	69	1	1		FOR	1	1	sgmgfb-contig_1497	0	1008	496	3035	4	6	10							CYT		56.343	6.51			0.046	0.075	0.951	_	1	ExpAA=0.04 First60=0.00 PredHel=0 Topology=o	0
GM-1781	Translation initiation factor 3, subunit f (eIF-3f)	h/ps	GM-1781	M	*	279	( containing protein), putative /note=Gene prediction method:SuperTACT	0	cn4259	1665	840	1122	100	75	70	1	1		FOR	1	1	sgmgfb-contig_1523	1e-163	567	279	1124	10	2	8	0.48515	Y	3.46	Y			CYT		31.248	6.04			0.091	0.701	0.123	S	3	ExpAA=0.02 First60=0.00 PredHel=0 Topology=o	0
GM-1783	60S ribosomal protein L10A	h/ps	GM-1783	M	*	217	Ribosomal protein L1, putative /note=product assignment based on the similarity	0	cn9983	1296	654	933	100	70	103	1	1		FOR	1	1	sgmgfb-contig_1525	1e-122	432	217	722	3	1	1							CYT		24.569	9.77			0.25	0.05	0.768	_	3	ExpAA=0.00 First60=0.00 PredHel=0 Topology=o	0
GM-1804	mitochondrial ribosomal protein S31	h/ps	GM-1804	M	*	367	mitochondrial ribosomal protein S31, putative /note=product assignment based on	0	cn684	2189	1104	1537	100	72	240	1	1		FOR	1	1	sgmgfb-contig_1543	0	744	367	1493	7	4	7							CYT		42.248	8.83			0.537	0.048	0.482	M	5	ExpAA=0.00 First60=0.00 PredHel=0 Topology=o	0
GM-1833	mitochondrial ribosomal protein L28	h/ps	GM-1833	M	*	300	39S ribosomal protein L28, mitochondrial precursor (L28mt), putative	0	cn2773	1782	903	1489	99	61	200	1	1		FOR	1	1	sgmgfb-contig_1571	1e-177	617	300	1522	9	5	4							CYT		34.511	8.92			0.635	0.035	0.363	M	4	ExpAA=0.00 First60=0.00 PredHel=0 Topology=o	0
GM-1908	Protein required for biogenesis of the ribosomal 60S subunit	h/ps	GM-1908	M	*	314	Brix domain-containing protein 1 homolog, putative /note=product assignment	0	cn12795	1873	945	2801	100	34	78	1	1		FOR	1	1	sgmgfb-contig_1662	1e-178	618	314	1182	3	3	10							CYT		36.401	9.97			0.694	0.043	0.329	M	4	ExpAA=0.00 First60=0.00 PredHel=0 Topology=o	0
GM-1912	mitochondrial ribosomal protein L45	h/ps	GM-1912	M	*	355	Mitochondrial ribosomal protein L45, putative /note=product assignment based on	0	cn2261	2117	1068	1413	100	76	103	1	1		FOR	1	1	sgmgfb-contig_1657	0	725	355	1426	9	6	4							CYT		41.187	9.11			0.103	0.127	0.745	_	2	ExpAA=0.52 First60=0.52 PredHel=0 Topology=o	0
GM-1918	Tyrosyl-tRNA synthetase, cytoplasmic	h/ps	GM-1918	M	*	514	Tyrosyl-tRNA synthetase (Fragment), putative /note=product assignment based on	0	cn2025	2777	1413	1579	99	89	60	1	1		FOR	1	1	sgmgfb-contig_1861	0	1021	514	1982	8	5	4							CYT		57.355	5.91			0.045	0.134	0.926	_	2	ExpAA=0.03 First60=0.01 PredHel=0 Topology=o	0
GM-1951	Mitochondrial 28S ribosomal protein S30	h/ps	GM-1951	M	*	557	CG8470-PA (GH05406p), putative /note=product assignment based on the similarity	0	cn12518	3318	1674	1863	100	90	71	1	1		FOR	1	1	sgmgfb-contig_1690	0	1151	557	1879	6	7	6							CYT		65.885	9			0.901	0.035	0.112	M	2	ExpAA=0.00 First60=0.00 PredHel=0 Topology=o	0
GM-2013	Asparaginyl-tRNA synthetase	h/ps	GM-2013	M	*	558	Asparaginyl-tRNA synthetase, cytoplasmic, putative /note=product assignment	0	cn8371	3081	1610	1667	99	97	58	1	1		FOR	1	1	sgmgfb-contig_1963	0	1149	558	1918	2	2	3							CYT		64.154	5.48			0.04	0.271	0.835	_	3	ExpAA=0.00 First60=0.00 PredHel=0 Topology=o	0
GM-2057	rRNA processing protein	h/ps	GM-2057	M	*	341	ENSANGP00000010161, putative /note=product assignment based on the similarity to	0	cn3850	2034	1026	1778	100	58	357	1	1		FOR	1	1	sgmgfb-contig_1780	0	684	341	1783	4	5	9							CYT		39.961	9.75			0.06	0.051	0.95	_	1	ExpAA=0.00 First60=0.00 PredHel=0 Topology=o	0
GM-2323	Ubiquitin/40S ribosomal protein S27a fusion	h/ps	GM-2323	M	*	229	Ubiquitin, putative /note=product assignment based on the similarity to Homo	0	cn14717	1281	1273	1318	98	97	282	1	2	RPTQ	FOR	1	1	sgmgfb-contig_3029	1e-126	446	229	928	0	4	0							CYT		25.788	6.86			0.057	0.171	0.877	_	2	ExpAA=0.00 First60=0.00 PredHel=0 Topology=o	0
GM-2449	Translation initiation factor 2, alpha subunit (eIF-2alpha)	h/ps	GM-2449	M	*	342	Eukaryotic translation initiation factor 2 subunit alpha (eIF-2- alpha),	0	cn2703	2040	1029	1654	100	62	112	1	1		FOR	1	1	sgmgfb-contig_2468	0	673	342	1368	7	3	0							CYT		38.951	4.83			0.065	0.148	0.883	_	2	ExpAA=0.20 First60=0.20 PredHel=0 Topology=o	0
GM-2594	Polyadenylate-binding protein (RRM superfamily)	h/ps	GM-2594	M	*	321	Polyadenylate-binding protein (Poly(A)-binding protein) (PABP), putative	0	cn7885	1915	966	1685	100	57	644	1	1		FOR	1	1	sgmgfb-contig_2454	0	655	321	1629	4	7	2							CYT		35.363	9.38			0.775	0.022	0.35	M	3	ExpAA=0.02 First60=0.00 PredHel=0 Topology=o	0
GM-2675	28S ribosomal protein S15, mitochondrial precursor	h/ps	GM-2675	M	*	278	28S ribosomal protein S15, mitochondrial precursor (MRS-S15) (Bonsai protein)	0	cn227	1659	837	991	100	84	62	1	1		FOR	1	1	sgmgfb-contig_2385	1e-161	563	278	1028	7	6	0							CYT		33.773	9.56			0.586	0.03	0.522	M	5	ExpAA=0.00 First60=0.00 PredHel=0 Topology=o	0
GM-2688	Ribosome biogenesis protein - Nop58p/Nop5p	h/ps	GM-2688	M	*	527	Nucleolar protein 5 (Nucleolar protein NOP5) (Nopp140-associated protein of 65	0	cn406	2807	1549	1840	99	84	133	2	2	NOINT	FOR	1	1	sgmgfb-contig_2394	0	1027	527	1875	11	2	0							CYT		58.568	8.86			0.033	0.118	0.942	_	1	ExpAA=0.04 First60=0.00 PredHel=0 Topology=o	0
GM-2719	39S ribosomal protein L19, mitochondrial precursor (L19mt)	h/ps	GM-2719	M	*	263	CG9773-PA (RE19904p), putative /note=product assignment based on the similarity	0	cn11056	1562	792	1883	99	42	1064	1	1		REV	1	1	sgmgfb-contig_2425	1e-157	547	263	1896	4	5	4							CYT		31.314	9.16			0.37	0.04	0.726	_	4	ExpAA=133.56 First60=17.44 PredHel=6 Topology=i43-65o88-110i117-139o167-186i193-215o230-252i	6	49
GM-3078	Seryl-tRNA synthetase	h/ps	GM-3078	M	*	420	Seryl-tRNA synthetase (Fragment), putative /note=product assignment based on the	0	cn10597	2504	1263	1650	100	77	89	1	1		FOR	1	1	sgmgfb-contig_2795	0	846	420	1620	5	3	2							CYT		48.309	8.51			0.55	0.057	0.42	M	5	ExpAA=0.00 First60=0.00 PredHel=0 Topology=o	0
GM-3101	mitochondrial ribosomal protein L39	h/ps	GM-3101	M	*	329	Ribosomal protein L39, mitochondrial, putative /note=product assignment based on	0	cn3486	1963	990	1197	100	83	103	1	1		FOR	1	1	sgmgfb-contig_2820	0	666	329	1233	4	3	4							CYT		37.418	9			0.495	0.039	0.399	M	5	ExpAA=0.30 First60=0.00 PredHel=0 Topology=o	0
GM-3188	Translation initiation factor 2B, alpha subunit (eIF-2Balpha/GCN3)	h/ps	GM-3188	M	*	305	Eukaryotic initiation factor eIF2B alpha subunit, putative /note=product	0	cn12381	1820	918	1067	100	86	45	1	1		FOR	1	1	sgmgfb-contig_3124	1e-172	600	305	1119	3	2	3							CYT		34.241	5.08			0.056	0.229	0.825	_	3	ExpAA=0.20 First60=0.00 PredHel=0 Topology=o	0
GM-3233	aminoacyl-tRNA synthetase multienzyme complex	h/ps	GM-3233	M	*	338	hypothetical protein /note=cluster composed of ESTs from adult salivary tissue	0	cn1780	2000	1017	1224	99	83	76	1	1		FOR	1	1	sgmgfb-contig_2946	0	684	338	1253	4	3	3							CYT		38.065	8.2			0.049	0.166	0.878	_	2	ExpAA=0.00 First60=0.00 PredHel=0 Topology=o	0
GM-3374	mitochondrial ribosomal protein L51	h/ps	GM-3374	M	*	176	39S ribosomal protein L51, mitochondrial precursor (L51mt) (MRP-L51), putative	0	cn10033	1053	531	2576	100	21	1965	1	1		REV	1	1	sgmgfb-contig_3071	1e-103	368	176	1217	2	4	4							CYT		20.749	10.35			0.221	0.091	0.719	_	3	ExpAA=0.00 First60=0.00 PredHel=0 Topology=o	0
GM-3415	Pseudouridine synthase	h/ps	GM-3415	M	*	613	H/ACA ribonucleoprotein complex subunit 4, putative /note=product assignment	0	cn13	2496	1287	1766	99	73	1	507	1		FOR	1	1	sgmgfb-contig_3666	0	1217	613	2403	4	1	2							CYT		69.012	9.44			0.069	0.072	0.938	_	1	ExpAA=0.40 First60=0.00 PredHel=0 Topology=o	0
GM-345	Elongation factor 2	h/ps	GM-345	M	*	844	Elongation factor 2 (EF-2), putative /note=product assignment based on the	0	cn1484	4930	2542	3319	99	77	132	1	1		FOR	1	1	sgmgfb-contig_372	0	1704	844	2936	24	10	35			3.26	Y	0.409082	Y	CYT		94.604	6.11			0.177	0.038	0.875	_	2	ExpAA=0.03 First60=0.00 PredHel=0 Topology=o	0
GM-3538	Mitochondrial/chloroplast ribosomal protein L4/L29	h/ps	GM-3538	M	*	280	Rlc1 protein, putative /note=product assignment based on the similarity to	0	cn3146	1639	843	987	99	85	37	1	1		FOR	1	1	sgmgfb-contig_3243	1e-162	565	280	1038	1	2	6							CYT		32.928	10.03			0.831	0.023	0.23	M	2	ExpAA=0.00 First60=0.00 PredHel=0 Topology=o	0
GM-3573	mitochondrial ribosomal protein L37	h/ps	GM-3573	M	*	409																sgmgfb-contig_3272	0	837	409	1486	2	6	0							CYT		47.12	9.27			0.353	0.063	0.509	_	5	ExpAA=0.00 First60=0.00 PredHel=0 Topology=o	0
GM-3589	mitochondrial ribosomal protein L50	h/ps	GM-3589	M	*	392	HL05936p (Fragment), putative /note=product assignment based on the similarity	0	cn3958	2337	1179	1698	100	69	43	1	1		FOR	1	1	sgmgfb-contig_3293	0	763	392	1717	3	4	1							CYT		43.905	7.16			0.19	0.052	0.849	_	2	ExpAA=0.01 First60=0.00 PredHel=0 Topology=o	0
GM-3827	Phenylalanyl-tRNA synthetase	h/ps	GM-3827	M	*	468	Phenylalanyl-tRNA synthetase, mitochondrial precursor, putative /note=product	0	cn3131	2781	1407	1683	99	84	59	1	1		FOR	1	1	sgmgfb-contig_3511	0	957	468	1721	4	3	1							CYT		54.663	8.88			0.664	0.03	0.447	M	4	ExpAA=0.01 First60=0.00 PredHel=0 Topology=o	0
GM-3884	Lysyl-tRNA synthetase (class II)	h/ps	GM-3884	M	*	566	LD23509p (CG12141-PA, isoform A), putative /note=product assignment based on the	0	cn6724	3372	1701	1964	100	87	124	1	1		FOR	1	1	sgmgfb-contig_3870	0	1153	566	1986	2	4	1							CYT		64.52	6			0.063	0.057	0.945	_	1	ExpAA=0.00 First60=0.00 PredHel=0 Topology=o	0
GM-3892	mitochondrial ribosomal protein S2	h/ps	GM-3892	M	*	265	Ribosomal protein S2, putative /note=product assignment based on predicted	0	cn8377	1526	798	2371	98	34	1503	1	1		REV	1	1	sgmgfb-contig_3579	1e-155	543	265	2400	2	2	4							CYT		30.006	8.95			0.851	0.032	0.219	M	2	ExpAA=0.00 First60=0.00 PredHel=0 Topology=o	0
GM-3945	Asparaginyl-tRNA synthetase (mitochondrial)	h/ps	GM-3945	M	*	461	RE15573p (CG6796-PA), putative /note=product assignment based on the similarity	0	cn6929	2748	1386	1830	100	76	75	1	1		FOR	1	1	sgmgfb-contig_3624	0	941	461	1880	0	4	4							CYT		53.034	7.19			0.599	0.052	0.335	M	4	ExpAA=0.03 First60=0.00 PredHel=0 Topology=o	0
GM-4067	tRNA nucleotidyltransferase/poly(A) polymerase	h/ps	GM-4067	M	*	474	tRNA-nucleotidyltransferase 1, mitochondrial precursor, putative /note=product	0	cn13700	2825	1425	1494	100	95	23	1	1		FOR	1	1	sgmgfb-contig_3728	0	957	474	1505	3	2	2							BL	15-16	55.568	9.23	53.808	9.22	0.834	0.065	0.149	M	2	ExpAA=0.09 First60=0.00 PredHel=0 Topology=o	0
GM-4131	Predicted translation initiation factor related to eIF-2B alpha/beta/delta subunits (CIG2/IDI2)	h/ps	GM-4131	M	*	356	ENSANGP00000023010, putative /note=product assignment based on the similarity to	0	cn3088	2123	1071	1493	100	72	173	1	1		FOR	1	1	sgmgfb-contig_3794	0	697	356	1514	5	2	0							CYT		38.708	6.52			0.07	0.42	0.663	_	4	ExpAA=1.50 First60=1.04 PredHel=0 Topology=o	0
GM-4139	Arginyl-tRNA-protein transferase	h/ps	GM-4139	M	*	501	Ate1 protein, putative /note=product assignment based on the similarity to	0	cn14162	2373	1413	2048	99	69	182	1	2	EX	FOR	1	1	sgmgfb-contig_3799	0	1040	501	1920	3	1	2							CYT		57.728	8.6			0.073	0.04	0.953	_	1	ExpAA=0.74 First60=0.00 PredHel=0 Topology=o	0
GM-4147	Ribosomal protein S24	h/ps	GM-4147	M	*	132	CG3751-PA (RE59324p), putative /note=product assignment based on the similarity	0	cn5899	791	399	658	100	61	118	1	1		FOR	1	1	sgmgfb-contig_3812	2e-72	265	132	909	2	3	2							CYT		15.148	10.83			0.667	0.033	0.351	M	4	ExpAA=0.50 First60=0.13 PredHel=0 Topology=i	0
GM-4157	Ribosome biogenesis protein RPF1, contains IMP4 domain	h/ps	GM-4157	M	*	385	Probable ribosome production factor 1 (Ribosome biogenesis protein RPF1),	0	cn13264	2151	1158	1376	98	84	95	1	1		FOR	1	1	sgmgfb-contig_3823	0	774	385	1403	3	2	2							CYT		44.716	9.43			0.134	0.032	0.899	_	2	ExpAA=0.04 First60=0.00 PredHel=0 Topology=o	0
GM-4291	Ubiquitin-like/40S ribosomal S30 protein fusion	h/ps	GM-4291	M	*	132	Ribosomal protein S30, putative /note=product assignment based on predicted	0	cn8848	791	399	904	100	44	82	1	1		FOR	1	1	sgmgfb-contig_4799	4e-71	261	132	601	0	2	3							CYT		14.684	10.19			0.08	0.085	0.895	_	1	ExpAA=0.00 First60=0.00 PredHel=0 Topology=o	0
GM-4675	Glutamyl-tRNA synthetase (mitochondrial) - truncated	h/ps	GM-4675	E	*	496	SJCHGC03866 protein (Fragment), putative /note=product assignment based on the	0	cn10527	2942	1492	1672	99	89	69	1	1		FOR	1	1	sgmgfb-contig_4338	0	1004	496	1732	0	6	0							IND		57.238	8.7			0.492	0.042	0.478	M	5	ExpAA=0.76 First60=0.59 PredHel=0 Topology=o	0
GM-4846	eIF-2alpha kinase PEK/EIF2AK3 - truncated	h/ps	GM-4846	M		486	Eukaryotic translation initiation factor 2-alpha kinase precursor, putative	0	cn3342	2888	1457	1628	100	89	169	1	1		FOR	1	1	sgmgfb-contig_4494	0	998	486	1628	3	2	0							CYT		56.043	5.83			0.301	0.069	0.651	_	4	ExpAA=3.50 First60=0.00 PredHel=0 Topology=o	0
GM-491	40S ribosomal protein S3A	h/ps	GM-491	M	*	268	40S ribosomal protein S3a (C3 protein), putative /note=product assignment based	0	cn2743	1586	808	1629	99	50	398	1	1		FOR	1	1	sgmgfb-contig_700	1e-154	539	268	1073	12	14	13							CYT		30.557	9.63			0.074	0.113	0.919	_	1	ExpAA=0.00 First60=0.00 PredHel=0 Topology=o	0
GM-520	Ribosomal protein L5	h/ps	GM-520	M	*	297	Ribosomal protein L5 (Fragment), putative /note=product assignment based on the	0	cn2789	1772	894	1511	100	59	248	1	1		FOR	1	1	sgmgfb-contig_478	1e-174	605	297	1296	10	8	36			3.12	Y	0.311498	Y	CYT		34.138	9.75			0.175	0.079	0.776	_	2	ExpAA=0.81 First60=0.00 PredHel=0 Topology=o	0
GM-5386	Tyrosyl-tRNA synthetase - truncated	h/ps	GM-5386	K	*	446	Probable tyrosyl-tRNA synthetase, mitochondrial precursor, putative	0	cn12142	2325	1349	1428	97	94	48	4	1		FOR	1	1	sgmgfb-contig_5039	0	892	446	1436	3	1	0							CYT		51.096	8.77			0.285	0.079	0.607	_	4	ExpAA=0.24 First60=0.13 PredHel=0 Topology=o	0
GM-55	Translation initiation factor 2, beta subunit (eIF-2beta)	h/ps	GM-55	M	*	314	Eukaryotic translation initiation factor 2 subunit beta (eIF-2-beta), putative	0	cn2316	1873	945	1361	100	69	187	1	1		FOR	1	1	sgmgfb-contig_50	0	632	314	1351	8	2	8			3.12	Y			CYT		36.072	6.43			0.056	0.067	0.945	_	1	ExpAA=0.00 First60=0.00 PredHel=0 Topology=o	0
GM-555	Ribosomal protein L7A	h/ps	GM-555	M	*	271	60S ribosomal protein L7a, putative /note=product assignment based on the	0	cn9258	1449	827	1649	98	50	367	1	1		FOR	1	1	sgmgfb-contig_653	1e-152	533	271	1191	24	3	12	0.416258	Y	5.07	Y			CYT		30.704	10.74			0.313	0.108	0.68	_	4	ExpAA=0.02 First60=0.00 PredHel=0 Topology=o	0
GM-5600	Uncharacterized homolog of ribosome-binding factor A	h/ps	GM-5600	M	*	377	Ribosome-binding factor A, putative /note=product assignment based on predicted	0	cn7825	1982	1135	1275	97	89	42	1	1		FOR	1	1	sgmgfb-contig_5254	0	749	377	1355	0	2	2							CYT		43.5	8.33			0.455	0.069	0.55	_	5	ExpAA=0.01 First60=0.00 PredHel=0 Topology=o	0
GM-569	40S ribosomal protein SA (P40)/Laminin receptor 1	h/ps	GM-569	M	*	270	40S ribosomal protein SA (p40) (Stubarista protein) (Laminin receptor homolog)	0	cn2482	1612	813	1588	100	51	304	1	1		FOR	1	1	sgmgfb-contig_1096	1e-157	550	270	1093	9	4	13			2.7	Y	0.396377	Y	CYT		30.279	4.88			0.057	0.09	0.936	_	1	ExpAA=0.00 First60=0.00 PredHel=0 Topology=o	0
GM-5832	Pseudouridylate synthase	h/ps	GM-5832	M	*	444	tRNA pseudouridine synthase 3, putative /note=product assignment based on the	0	cn11901	2242	1339	1634	96	82	9	1	1		FOR	1	1	sgmgfb-contig_5470	0	910	444	1766	0	4	0							CYT		52.226	8.75			0.051	0.108	0.92	_	1	ExpAA=0.00 First60=0.00 PredHel=0 Topology=o	0
GM-6236	tRNA splicing endonuclease SEN2	h/ps	GM-6236	M	*	246	tRNA intron endonuclease, catalytic C-terminal domain containing protein,	0	cn9881	1400	718	907	99	79	190	1	1		FOR	1	1	sgmgfb-contig_5849	1e-140	493	246	1198	1	2	0							CYT		28.216	8.78			0.376	0.101	0.537	_	5	ExpAA=0.14 First60=0.00 PredHel=0 Topology=o	0
GM-630	eukaryotic release factor 1	h/ps	GM-630	M	*	438	Eukaryotic peptide chain release factor subunit 1 (eRF1) (Eukaryotic release	0	cn10132	2563	1317	2175	99	61	319	1	1		FOR	1	1	sgmgfb-contig_525	0	869	438	2113	8	29	6							CYT		49.245	5.66			0.082	0.082	0.92	_	1	ExpAA=0.01 First60=0.00 PredHel=0 Topology=o	0
GM-6393	mitochondrial ribosomal protein L48	h/ps	GM-6393	M	*	189	Ribosomal protein S10 family protein, putative /note=product assignment based on	0	cn15471	1098	558	900	99	62	119	13	1		FOR	1	1	sgmgfb-contig_6012	1e-107	382	189	760	0	2	0							CYT		22.16	5.99			0.764	0.039	0.256	M	3	ExpAA=0.00 First60=0.00 PredHel=0 Topology=o	0
GM-6882	Mitochondrial ribosomal protein L9	h/ps	GM-6882	M	*	250	39S ribosomal protein L9, mitochondrial precursor (L9mt), putative	0	cn14053	1489	751	957	100	78	133	3	1		FOR	1	1	sgmgfb-contig_6495	1e-146	512	250	954	0	3	0							CYT		28.926	9.38			0.5	0.048	0.497	M	5	ExpAA=0.00 First60=0.00 PredHel=0 Topology=o	0
GM-712	Predicted translation initiation factor related to eIF-3a	h/ps	GM-712	M	*	628	Eukaryotic translation initiation factor 2A (eIF-2A), putative /note=product	0	cn470	3725	1887	3233	99	58	192	1	1		FOR	1	1	sgmgfb-contig_612	0	1285	628	2565	11	10	7							CYT		69.892	9.29			0.226	0.109	0.624	_	4	ExpAA=0.32 First60=0.00 PredHel=0 Topology=o	0
GM-730	Ribosomal protein L3	h/ps	GM-730	M	*	413	60S ribosomal protein L3, putative /note=product assignment based on the	1e-125	cn9017	448	230	1197	99	19	189	2	1		FOR	1	1	sgmgfb-contig_1039	0	842	413	1485	9	5	14			2.43	Y	0.39841	Y	CYT		46.763	10.27			0.551	0.016	0.589	_	5	ExpAA=0.71 First60=0.00 PredHel=0 Topology=o	0
GM-742	Translation initiation factor 1 (eIF-1/SUI1)	h/ps	GM-742	M	*	110	Protein translation factor SUI1 homolog, putative /note=product assignment based	0	cn458	660	333	2511	100	13	389	1	1		FOR	1	1	sgmgfb-contig_592	3e-61	228	110	1407	20	9	2	0.393895	Y					CYT		12.415	6.27			0.077	0.066	0.925	_	1	ExpAA=0.00 First60=0.00 PredHel=0 Topology=o	0
GM-77	Seryl-tRNA synthetase	h/ps	GM-77	M	*	495	Seryl-tRNA synthetase, cytoplasmic, putative /note=product assignment based on	0	cn676	2175	1117	1592	99	70	128	1	1		FOR	1	1	sgmgfb-contig_18	0	991	495	1777	5	2	3							CYT		56.194	5.82			0.103	0.052	0.922	_	1	ExpAA=0.02 First60=0.00 PredHel=0 Topology=o	0
GM-781	eukaryotic translation initiation factor 3, subunit 2 beta	h/ps	GM-781	M	*	325	Eukaryotic translation initiation factor 3 subunit 2 (eIF-3 beta) (eIF3i)	0	cn2959	1939	978	1906	100	51	116	1	1		FOR	1	1	sgmgfb-contig_686	0	666	325	1249	7	4	22			3.43	Y	0.306231	Y	CYT		36.198	5.5			0.416	0.027	0.628	_	4	ExpAA=0.00 First60=0.00 PredHel=0 Topology=o	0
GM-789	Ribosomal protein S5a	h/ps	GM-789	M	*	227	40S ribosomal protein S5a, putative /note=product assignment based on the	0	cn3498	1356	684	1257	100	54	118	1	1		FOR	1	1	sgmgfb-contig_1399	1e-127	450	227	850	10	6	5							CYT		25.546	8.72			0.053	0.052	0.953	_	1	ExpAA=0.01 First60=0.00 PredHel=0 Topology=o	0
GM-797	Thor	h/ps	GM-797	M	*	115	Eukaryotic translation initiation factor 4E-binding protein 1 (4E-BP1)	0	cn263	690	348	1348	100	26	221	1	1		FOR	1	1	sgmgfb-contig_662	1e-62	233	115	1311	13	17	9							CYT		12.699	9.47			0.452	0.056	0.55	_	5	ExpAA=0.00 First60=0.00 PredHel=0 Topology=o	0
GM-8506	mitochondrial ribosomal protein S17	h/ps	GM-8506	M	*	155	Mitochondrial ribosomal protein S17 (Fragment), putative /note=product	0	cn11681	928	468	804	100	58	109	1	1		FOR	1	1	sgmgfb-contig_8099	1e-87	316	155	693	0	2	0							BL		17.862	8.91			0.187	0.324	0.238	S	5	ExpAA=0.00 First60=0.00 PredHel=0 Topology=o	0
GM-868	Translation initiation factor 1A (eIF-1A)	h/ps	GM-868	M	*	148	Eukaryotic translation initiation factor 1A, putative /note=product assignment	0	cn1343	886	447	1647	100	27	150	1	1		FOR	1	1	sgmgfb-contig_767	5e-84	304	148	1636	4	10	6							CYT		17.106	5.08			0.098	0.078	0.904	_	1	ExpAA=0.00 First60=0.00 PredHel=0 Topology=o	0
GM-892	ribosomal protein L8	h/ps	GM-892	M	*	256	60S ribosomal protein L8, putative /note=product assignment based on the	0	cn1382	1528	771	1434	100	54	297	1	1		FOR	1	1	sgmgfb-contig_1173	1e-148	520	256	1199	11	1	13			6.5	Y	0.381132	Y	CYT		28.007	11.14			0.681	0.022	0.47	M	4	ExpAA=0.06 First60=0.00 PredHel=0 Topology=o	0
GM-8985	40S ribosomal protein S16	h/ps	GM-8985	M	*	148	Ribosomal protein S9, putative /note=product assignment based on predicted	0	cn7580	870	447	904	99	49	77	1	1		FOR	1	1	sgmgfb-contig_8546	1e-81	296	148	630	0	2	0							CYT		16.949	10.36			0.494	0.039	0.543	_	5	ExpAA=0.02 First60=0.00 PredHel=0 Topology=i	0
GM-974	60S ribosomal protein L13a	h/ps	GM-974	M	*	205	60S ribosomal protein L13A, putative /note=product assignment based on the	0	cn2620	1225	618	954	100	65	120	1	1		FOR	1	1	sgmgfb-contig_1100	1e-117	416	205	824	9	3	12			3.12	Y	0.394032	Y	CYT		23.632	11.03			0.636	0.035	0.387	M	4	ExpAA=0.01 First60=0.01 PredHel=0 Topology=o	0
GM-997	Translation initiation factor 2, gamma subunit (eIF-2gamma; GTPase)	h/ps	GM-997	M	*	476	Histone-lysine N-methyltransferase Su(var)3-9, putative /note=product assignment	0	cn753	1655	851	1450	99	59	172	1	1		FOR	1	1	sgmgfb-contig_913	0	944	476	1751	8	20	2							CYT		51.842	9.02			0.054	0.056	0.952	_	1	ExpAA=0.08 First60=0.00 PredHel=0 Topology=o	0
GM-17645	Histone H1	h/ps/rp	GM-17645	M	*	256	Histone 1, putative /note=product assignment based on the similarity to	0	cn13228	779	682	998	96	68	158	1	2	NOINT EX	FOR	1	1	sgmgfb-contig_2355	2e-05	44.7	136	1047	3	1	10			3.64	Y			CYT		26.242	10.4			0.066	0.1	0.893	_	2	ExpAA=0.05 First60=0.05 PredHel=0 Topology=o	0
GM-1891	60s ribosomal protein L6	h/ps/rp	GM-1891	M	*	225	CG11522-PB, isoform B (RE08669p), putative /note=product assignment based on the	0	cn993	1344	678	909	100	75	158	1	1		FOR	1	1	sgmgfb-contig_1743	1e-127	449	225	1013	8	3	7			2.34	Y			CYT		26.134	10.89			0.265	0.044	0.845	_	3	ExpAA=6.33 First60=0.00 PredHel=0 Topology=o	0
GM-2066	60s ribosomal protein L23	h/ps/rp	GM-2066	M	*	272	CG7977-PA, putative /note=product assignment based on the similarity to	0	cn8704	1592	819	1379	99	59	174	1	1		FOR	1	1	sgmgfb-contig_2355	1e-149	521	272	1047	3	1	10			3.64	Y			CYT		29.653	10.95			0.3	0.044	0.713	_	3	ExpAA=0.00 First60=0.00 PredHel=0 Topology=o	0
GM-3226	Ribosomal protein S14b	h/ps/rp	GM-3226	M	*	151	40S ribosomal protein S14, putative /note=product assignment based on the	0	cn1455	904	456	898	100	51	123	1	1		FOR	1	1	sgmgfb-contig_3718	6e-82	297	151	695	2	1	4							CYT		16.31	10.27			0.201	0.045	0.806	_	2	ExpAA=0.01 First60=0.01 PredHel=0 Topology=i	0
GM-3724	60s ribosomal protein L15	h/ps/rp	GM-3724	M	*	206	60S ribosomal protein L15, putative /note=product assignment based on the	0	cn839	1221	616	1490	100	41	228	6	1		FOR	1	1	sgmgfb-contig_4390	1e-121	430	206	725	2	1	0							CYT		24.474	11.54			0.506	0.016	0.6	_	5	ExpAA=0.00 First60=0.00 PredHel=0 Topology=o	0
GM-4320	Ribosomal protein L35A	h/ps/rp	GM-4320	M	*	156	CG2099-PA (RH44960p) (RE17737p), putative /note=product assignment based on the	0	cn32	934	471	758	100	62	43	1	1		FOR	1	1	sgmgfb-contig_4832	7e-89	320	156	785	3	1	0							CYT		17.701	11.09			0.103	0.084	0.891	_	2	ExpAA=0.00 First60=0.00 PredHel=0 Topology=o	0
GM-854	ribosomal protein S25 - truncated	h/ps/rp	GM-854	P	*	116	40S ribosomal protein S25, putative /note=product assignment based on the	0	cn711	696	351	1362	100	26	147	1	1		FOR	1	1	sgmgfb-contig_840	1e-61	229	116	1745	15	2	15	0.533665	Y	5.54	Y	0.426868	Y	IND		13.11	10.36			0.08	0.036	0.959	_	1	ExpAA=0.00 First60=0.00 PredHel=0 Topology=o	0
GM-958	Cytoplasmic tryptophanyl-tRNA synthetase	h/ps/trna	GM-958	M	*	430	Tryptophanyl-tRNA synthetase (AT21437p), putative /note=product assignment based	0	cn427	2563	1293	2719	100	48	146	1	1		FOR	1	1	sgmgfb-contig_1252	0	865	430	3116	10	10	4							CYT		48.437	5.83			0.053	0.057	0.93	_	1	ExpAA=0.04 First60=0.00 PredHel=0 Topology=o	0
Protein modification
GM-5108	Palmitoyl-protein thioesterase	h/pm	GM-5108	M	*	299	Palmitoyl-protein thioesterase 1 precursor, putative /note=product assignment	0	cn6683	1737	900	1121	99	80	87	1	1		FOR	1	1	sgmgfb-contig_4767	1e-180	626	299	1139	0	2	3							SIG	21-22	34.821	6.26	32.168	6.28	0.023	0.963	0.081	S	1	ExpAA=0.57 First60=0.57 PredHel=0 Topology=o	0
GM-816	crystallin, alpha B	h/pm	GM-816	M	*	189	Protein lethal(2)essential for life (Protein Efl21), putative /note=product	0	cn6555	1130	570	1143	100	50	131	1	1		FOR	1	1	sgmgfb-contig_880	1e-108	384	189	1037	2	3	17			2.86	Y			CYT		21.498	5.67			0.122	0.119	0.803	_	2	ExpAA=0.00 First60=0.00 PredHel=0 Topology=o	0
GM-2094	Heat shock protein 23	h/pm	GM-2094	M	*	207	23kDa heat shock protein ScHSP23, putative /note=product assignment based on the	0	cn7387	1237	624	1209	100	52	191	1	1		FOR	1	1	sgmgfb-contig_2887	1e-119	421	207	1100	7	1	1							CYT		23.061	6.25			0.079	0.455	0.528	_	5	ExpAA=0.01 First60=0.00 PredHel=0 Topology=o	0
GM-2095	Heat shock protein 23	h/pm	GM-2095	M	*	207	23kDa heat shock protein ScHSP23, putative /note=product assignment based on the	0	cn7388	1110	624	1104	97	57	139	1	1		FOR	1	1	sgmgfb-contig_2887	1e-115	409	207	1100	7	1	1							CYT		23.159	6.39			0.079	0.458	0.526	_	5	ExpAA=0.01 First60=0.00 PredHel=0 Topology=o	0
GM-3282	heat shock protein 70	h/pm	GM-3282	M	*	639	hypothetical protein /note=cluster composed of ESTs from adult fatbody tissue (2	0	cn2694	2547	1303	1303	99	100	1	509	1		FOR	1	1	sgmgfb-contig_3501	0	837	428	2370	5	3	0							CYT		70.337	5.58			0.061	0.138	0.872	_	2	ExpAA=0.01 First60=0.00 PredHel=0 Topology=o	0
GM-641	Heat shock protein cognate 3	h/pm	GM-641	M	*	657	Heat shock 70 kDa protein cognate 3 precursor (78 kDa glucose- regulated	0	cn15340	3858	1974	2421	99	82	205	1	1		FOR	1	1	sgmgfb-contig_567	0	1291	657	2799	11	13	8							SIG	18-19	72.664	5.23	70.749	5.19	0.049	0.812	0.198	S	2	ExpAA=0.09 First60=0.09 PredHel=0 Topology=o	0
GM-376	Heat shock protein cognate 4 - truncated	h/pm	GM-376	M	*	556	Heat shock 70 kDa protein cognate 4 (Heat shock 70 kDa protein 88E), putative	0	cn2924	2821	1559	2413	98	65	568	8	1		FOR	1	1	sgmgfb-contig_394	0	1088	556	1988	13	6	20			2.9	Y	0.396377	Y	CYT		60.867	5.34			0.069	0.086	0.922	_	1	ExpAA=0.21 First60=0.04 PredHel=0 Topology=o	0
GM-714	Heat shock protein cognate 5	h/pm	GM-714	M	*	701	Heat shock 70 kDa protein cognate 5, putative /note=product assignment based on	0	cn823	4175	2106	3095	100	68	160	1	1		FOR	1	1	sgmgfb-contig_614	0	1352	701	2895	22	10	10	0.487259	Y	1.98	Y			CYT		75.993	6.08			0.72	0.04	0.288	M	3	ExpAA=0.02 First60=0.00 PredHel=0 Topology=o	0
GM-4977	Glutathione S-transferase	h/pm	GM-4977	M	*	222	Glutathione S-transferase E2 (Fragment), putative /note=product assignment based	0	cn13716	1326	669	915	100	73	92	1	1		FOR	1	1	sgmgfb-contig_4641	1e-127	449	222	866	1	2	2							CYT		25.276	6.97			0.128	0.153	0.669	_	3	ExpAA=1.02 First60=0.00 PredHel=0 Topology=o	0
GM-913	Glutathione S-transferase (GST class-theta)	h/pm	GM-913	M	*	208	Glutathione S-transferase 1-1, putative /note=product assignment based on the	0	cn395	1243	627	2398	100	26	532	1	1		FOR	1	1	sgmgfb-contig_759	1e-121	430	208	1724	11	4	15			3.12	Y	0.400189	Y	CYT		23.771	7.62			0.151	0.079	0.822	_	2	ExpAA=0.15 First60=0.02 PredHel=0 Topology=o	0
GM-1214	Prohibitin-like protein	h/pm	GM-1214	M	*	331	Prohibitin, putative /note=product assignment based on the similarity to Aedes	0	cn13190	1744	892	1477	99	60	229	1	1		FOR	1	1	sgmgfb-contig_1139	0	637	331	1613	5	4	2							CYT		36.706	9.7			0.038	0.196	0.842	_	2	ExpAA=2.37 First60=2.36 PredHel=0 Topology=o	0
GM-1021	Prohibitin	h/pm	GM-1021	M	*	276	Prohibitin, putative /note=product assignment based on the similarity to Gallus	0	cn550	1647	831	1288	100	65	149	1	1		FOR	1	1	sgmgfb-contig_978	1e-153	535	276	1238	15	2	11	0.466957	Y	4.85	Y	0.498013	Y	BL		30.343	5.38			0.38	0.167	0.235	M	5	ExpAA=11.86 First60=11.86 PredHel=0 Topology=o	0
GM-1215	Prohibitin-like protein	h/pm	GM-1215	M	*	299	Prohibitin, putative /note=product assignment based on the similarity to Aedes	0	cn13190	1784	900	1477	100	61	229	1	1		FOR	1	1	sgmgfb-contig_1140	1e-164	574	299	1353	9	4	2							CYT		33.27	9.64			0.038	0.196	0.842	_	2	ExpAA=2.74 First60=2.73 PredHel=0 Topology=o	0
GM-1311	Molecular chaperone (DnaJ superfamily)	h/pm	GM-1311	M	*	354	ENSANGP00000018254 (Fragment), putative /note=product assignment based on the	0	cn3048	2111	1065	2098	100	51	581	1	1		FOR	1	1	sgmgfb-contig_1103	0	728	354	2160	6	16	5							SIG	22-23	40.093	6.08	37.58	6.09	0.015	0.959	0.07	S	1	ExpAA=17.10 First60=17.08 PredHel=1 Topology=i3-22o	1	5.4
GM-1391	Molecular chaperone (DnaJ superfamily)	h/pm	GM-1391	M	*	400	CG8863-PA, isoform A (Cg8863-pb, isoform b) (GM13664p), putative /note=product	0	cn7645	2369	1203	2028	99	59	398	1	1		FOR	1	1	sgmgfb-contig_1614	0	821	400	2072	6	11	2							CYT		45.202	6.52			0.061	0.054	0.941	_	1	ExpAA=0.00 First60=0.00 PredHel=0 Topology=o	0
GM-2195	Cyclophilin type peptidyl-prolyl cis-trans isomerase	h/pm	GM-2195	M	*	220																sgmgfb-contig_3571	1e-127	447	220	1266	4	1	3							BL		23.775	9.58			0.677	0.087	0.225	M	3	ExpAA=0.01 First60=0.00 PredHel=0 Topology=o	0
GM-4629	Cyclophilin-type peptidyl-prolyl cis-trans isomerase	h/pm	GM-4629	M	*	305	Peptidyl-prolyl cis-trans isomerase E, putative /note=product assignment based	0	cn7128	1001	614	1217	100	50	103	1	2	NOINT EX	FOR	1	1	sgmgfb-contig_4298	1e-179	623	305	1622	0	3	3							CYT		33.555	6.16			0.075	0.082	0.913	_	1	ExpAA=0.00 First60=0.00 PredHel=0 Topology=o	0
GM-2275	Aspartyl protease	h/pm	GM-2275	M	*	394	Lysosomal aspartic protease precursor, putative /note=product assignment based	0	cn6695	2349	1185	1665	100	71	273	1	1		FOR	1	1	sgmgfb-contig_1969	0	806	394	1540	5	2	9			2.77	Y			SIG	21-22	43.308	6.02	40.874	5.91	0.029	0.909	0.107	S	1	ExpAA=0.33 First60=0.27 PredHel=0 Topology=o	0
GM-708	Multifunctional chaperone (14-3-3 family)	h/pm	GM-708	M	*	256	14-3-3 protein epsilon (Suppressor of Ras1 3-9), putative /note=product	0	cn1662	1528	771	2806	100	27	390	1	1		FOR	1	1	sgmgfb-contig_623	1e-143	504	256	1848	18	19	6							CYT		29.227	4.75			0.083	0.068	0.921	_	1	ExpAA=0.07 First60=0.00 PredHel=0 Topology=o	0
GM-1303	Glutathione S-transferase	h/pm	GM-1303	M	*	236	Glutathione S-transferase, putative /note=product assignment based on the	0	cn1948	1409	711	1135	100	63	212	1	1		FOR	1	1	sgmgfb-contig_1087	1e-138	485	236	1224	8	12	4							CYT		28.192	8.98			0.314	0.09	0.557	_	4	ExpAA=0.00 First60=0.00 PredHel=0 Topology=o	0
GM-1826	HSPB1: Heat-shock protein beta-1	h/pm	GM-1826	M	*	177	hypothetical protein /note=cluster composed of ESTs from adult salivary tissue	0	cn1923	1059	534	1120	100	48	258	1	1		FOR	1	1	sgmgfb-contig_1563	2e-97	349	177	1008	8	3	0							CYT		20.272	5.66			0.118	0.059	0.893	_	2	ExpAA=0.00 First60=0.00 PredHel=0 Topology=o	0
GM-1825	HSPB1: Heat-shock protein beta-1	h/pm	GM-1825	M	*	185	hypothetical protein /note=cluster composed of ESTs from adult salivary tissue	0	cn1923	710	542	1120	100	48	258	1	2		FOR	1	1	sgmgfb-contig_1562	1e-102	364	185	987	3	2	2							CYT		21.093	5.88			0.115	0.06	0.894	_	2	ExpAA=0.00 First60=0.00 PredHel=0 Topology=o	0
GM-2548	Hsp70/Hsp90 organizing protein homolog	h/pm	GM-2548	M	*	491	Hsp70/Hsp90 organizing protein homolog, putative /note=product assignment based	0	cn6377	2918	1476	2078	99	71	131	1	1		FOR	1	1	sgmgfb-contig_2554	0	987	491	2084	3	2	5							CYT		56.086	7.92			0.062	0.062	0.949	_	1	ExpAA=0.00 First60=0.00 PredHel=0 Topology=o	0
gi|89112791	Hsp70/Hsp90 organizing protein-like protein	h/pm		M		491																sgmgfb-contig_2554	0	986	491	2084	3	2	5							CYT		56.098	7.92								ExpAA=0.00 First60=0.00 PredHel=0 Topology=o	0
GM-2564	Putative methionine aminopeptidase	h/pm	GM-2564	M	*	375	DNA-directed RNA polymerase II 7.6 kDa polypeptide, putative /note=product	0	cn3228	1774	919	1490	99	62	165	210	1		FOR	1	1	sgmgfb-contig_2938	0	797	375	1359	4	1	0							CYT		42.022	6.15			0.059	0.139	0.899	_	2	ExpAA=0.01 First60=0.01 PredHel=0 Topology=o	0
gi|83944664	cathepsin F like protease	h/pm		M		471																sgmgfb-contig_2284	0	973	471	2093	8	2	4							SIG	19-20	53.249	7.61	51.227	7.37						ExpAA=0.09 First60=0.05 PredHel=0 Topology=o	0
GM-2589	Cysteine proteinase Cathepsin F	h/pm	GM-2589	M	*	471	hypothetical protein /note=cluster composed of ESTs from adult midgut tissue (4	0	cn14694	2791	1416	1886	99	75	280	2	1		FOR	1	1	sgmgfb-contig_2284	0	976	471	2093	8	2	4							SIG	19-20	53.076	7.26	51.128	7.05	0.023	0.931	0.086	S	1	ExpAA=0.10 First60=0.05 PredHel=0 Topology=o	0
GM-614	Mitochondrial processing peptidase, beta subunit (insulinase superfamily)	h/pm	GM-614	M	*	474	Mitochondrial-processing peptidase subunit beta, mitochondrial precursor,	0	cn3684	2567	1387	1497	98	93	113	2	1		FOR	1	1	sgmgfb-contig_550	0	903	467	1856	8	2	5			2.6	Y			CYT		52.912	5.94			0.717	0.034	0.309	M	3	ExpAA=0.00 First60=0.00 PredHel=0 Topology=o	0
GM-613	Mitochondrial processing peptidase, beta subunit, and related enzymes (insulinase superfamily)	h/pm	GM-613	M	*	454	Mitochondrial-processing peptidase subunit beta, mitochondrial precursor,	0	cn3694	2658	1365	2661	99	51	267	1	1		FOR	1	1	sgmgfb-contig_550	0	915	454	1856	8	2	5			2.6	Y			CYT		50.545	5.84			0.394	0.093	0.423	_	5	ExpAA=0.00 First60=0.00 PredHel=0 Topology=o	0
GM-815	probable cathepsin B-like cysteine proteinase precursor	h/pm	GM-815	M	*	340	Probable cathepsin B-like cysteine proteinase precursor, putative /note=product	0	cn6654	2024	1021	1367	100	75	212	1	1		FOR	1	1	sgmgfb-contig_683	0	740	340	1373	15	13	9							SIG	19-20	38.257	7.27	36.193	7.06	0.027	0.951	0.099	S	1	ExpAA=0.08 First60=0.07 PredHel=0 Topology=o	0
GM-814	probable cathepsin B-like cysteine proteinase precursor	h/pm	GM-814	M	*	340	Probable cathepsin B-like cysteine proteinase precursor, putative /note=product	0	cn6654	1818	1021	1367	97	75	212	1	1		FOR	1	1	sgmgfb-contig_682	0	740	340	1351	0	2	1							SIG	19-20	38.234	7.24	36.167	7.01	0.027	0.953	0.089	S	1	ExpAA=0.09 First60=0.09 PredHel=0 Topology=o	0
GM-895	Methionine-R-sulfoxide reductase (EC 1.8.4.-) (Selenoprotein R) -	h/pm	GM-895	M	*	155	Methionine-R-sulfoxide reductase, putative /note=product assignment based on the	0	cn3653	928	468	1615	100	29	445	1	1		REV	1	1	sgmgfb-contig_778	2e-90	326	155	1193	5	6	4							CYT		17.614	7.6			0.138	0.026	0.92	_	2	ExpAA=0.00 First60=0.00 PredHel=0 Topology=o	0
GM-1017	aminopeptidase P	h/pm	GM-1017	M	*	614	Xaa-Pro aminopeptidase 1, putative /note=product assignment based on the	0	cn3345	3650	1845	2579	99	72	110	1	1		FOR	1	1	sgmgfb-contig_838	0	1262	614	2577	14	1	16	0.551454	Y	8.06	Y	0.389203	Y	CYT		69.518	5.95			0.152	0.083	0.767	_	2	ExpAA=0.04 First60=0.01 PredHel=0 Topology=o	0
GM-1066	Predicted aminopeptidase of the M17 family	h/pm	GM-1066	M	*	506	Putative aminopeptidase W07G4.4, putative /note=product assignment based on the	0	cn3639	3007	1521	2014	99	76	230	1	1		FOR	1	1	sgmgfb-contig_941	0	1007	506	1945	13	6	10			2.15	Y			CYT		55.041	6.83			0.059	0.175	0.81	_	2	ExpAA=0.37 First60=0.00 PredHel=0 Topology=o	0
GM-1077	FKBP-type peptidyl-prolyl cis-trans isomerase	h/pm	GM-1077	M	*	411	LD36412p (CG5482-PA), putative /note=product assignment based on the similarity	0	cn6485	2450	1236	1963	100	63	219	1	1		FOR	1	1	sgmgfb-contig_1074	0	799	411	2031	8	7	6							CYT		46.41	5.34			0.099	0.019	0.957	_	1	ExpAA=18.97 First60=0.00 PredHel=1 Topology=o390-407i	1	4.1
GM-1110	Hsp70-interacting protein Hip/Transient component of progesterone receptor complexes and an Hsp70-binding protein	h/pm	GM-1110	M	*	400	Hsc-70-interacting protein-like protein (Fragment), putative /note=product	0	cn10167	1643	829	1343	100	62	241	1	1		FOR	1	1	sgmgfb-contig_1010	0	805	400	1709	8	16	4							CYT		44.278	4.91			0.065	0.078	0.914	_	1	ExpAA=0.00 First60=0.00 PredHel=0 Topology=o	0
GM-1301	Putative metallopeptidase	h/pm	GM-1301	M	*	480	Xaa-Pro dipeptidase, putative /note=product assignment based on the similarity	0	cn6666	2861	1443	2098	100	69	414	1	1		FOR	1	1	sgmgfb-contig_1182	0	985	480	1981	9	10	4							CYT		53.892	5.99			0.776	0.027	0.234	M	3	ExpAA=0.46 First60=0.00 PredHel=0 Topology=o	0
GM-1316	Chaperonin complex component, TCP-1 alpha subunit (CCT1)	h/pm	GM-1316	M	*	555	T-complex protein 1 subunit alpha (TCP-1-alpha) (CCT-alpha), putative	0	cn3521	1943	988	1380	99	72	208	681	1		FOR	1	1	sgmgfb-contig_1348	0	1061	555	1991	9	7	7							CYT		59.213	6.54			0.805	0.04	0.217	M	3	ExpAA=0.00 First60=0.00 PredHel=0 Topology=o	0
GM-1380	Mitochondrial processing peptidase, alpha subunit	h/pm	GM-1380	M	*	550	Mitochondrial-processing peptidase alpha subunit, mitochondrial precursor,	0	cn4753	3255	1642	2165	100	76	188	1	1		FOR	1	1	sgmgfb-contig_2494	0	862	423	1482	6	4	3							CYT		60.485	6.24			0.741	0.037	0.231	M	3	ExpAA=0.08 First60=0.00 PredHel=0 Topology=o	0
GM-1455	Molecular chaperone (DnaJ superfamily)	h/pm	GM-1455	M	*	375	GA15899-PA (Fragment), putative /note=product assignment based on the similarity	0	cn4499	2236	1128	1685	100	67	291	1	1		FOR	1	1	sgmgfb-contig_1208	0	749	375	1710	6	13	5							CYT		42.579	9.15			0.076	0.098	0.919	_	1	ExpAA=17.21 First60=0.00 PredHel=0 Topology=o	0
GM-1476	Thioredoxin/protein disulfide isomerase	h/pm	GM-1476	M	*	432	CaBP1, putative /note=product assignment based on the similarity to Drosophila	0	cn164	2567	1299	1950	99	67	332	1	1		FOR	1	1	sgmgfb-contig_1242	0	880	432	1970	9	12	3							SIG	19-20	47.568	5.39	45.453	5.39	0.018	0.924	0.109	S	1	ExpAA=2.90 First60=2.89 PredHel=0 Topology=o	0
GM-1483	Protein farnesyltransferase, alpha subunit/protein geranylgeranyltransferase type I, alpha subunit	h/pm	GM-1483	M	*	327	Protein farnesyltransferase/geranylgeranyltransferase type I alpha subunit,	0	cn403	1943	984	1284	99	77	171	1	1		FOR	1	1	sgmgfb-contig_1249	0	668	327	1315	4	1	19			6.24	Y	0.256121	Y	CYT		38.785	5.07			0.046	0.108	0.944	_	1	ExpAA=0.00 First60=0.00 PredHel=0 Topology=o	0
GM-1554	Chaperonin complex component, TCP-1 theta subunit (CCT8)	h/pm	GM-1554	M	*	552	LD24495p (CG8258-PA), putative /note=product assignment based on the similarity	0	cn9084	2137	1090	1090	99	100	1	409	1		FOR	1	1	sgmgfb-contig_1731	0	1079	552	2126	10	3	4			2.21	Y			CYT		60.083	5.07			0.209	0.084	0.719	_	3	ExpAA=0.00 First60=0.00 PredHel=0 Topology=o	0
GM-1569	Dolichyl-diphosphooligosaccharide--protein glycosyltransferase 67 kDa subunit precursor (EC 2.4.1.119) - truncated	h/pm	GM-1569	N	*	449	RE30726p (Fragment), putative /note=product assignment based on the similarity	0	cn14940	2676	1350	1548	100	87	25	1	1		FOR	1	1	sgmgfb-contig_1317	0	901	449	1572	9	14	0							SIG	21-22	52.027	8.95	49.44	8.71	0.212	0.75	0.036	S	3	ExpAA=23.18 First60=0.22 PredHel=1 Topology=o413-435i	1	4.9
GM-1640	F1-ATPase chaperone	h/pm	GM-1640	M	*	277	ATP11, putative /note=product assignment based on predicted InterPro domain	0	cn3098	1606	834	1107	99	75	67	1	1		FOR	1	1	sgmgfb-contig_1401	1e-158	551	277	1138	9	4	8			2.18	Y			BL		32.084	8.46			0.668	0.275	0.065	M	4	ExpAA=0.04 First60=0.02 PredHel=0 Topology=o	0
GM-1698	Calreticulin	h/pm	GM-1698	M	*	406	Calreticulin precursor, putative /note=product assignment based on the	0	cn408	2420	1221	1546	100	79	179	1	1		FOR	1	1	sgmgfb-contig_1459	0	869	406	1443	12	4	5	0.431037	Y	2.18	Y			SIG	27-28	46.995	4.53	43.924	4.51	0.017	0.98	0.036	S	1	ExpAA=18.96 First60=18.96 PredHel=1 Topology=i13-31o	1	4.4
GM-1945	Protein geranylgeranyltransferase type II, beta subunit	h/pm	GM-1945	M	*	347	Geranylgeranyl transferase type ii beta subunit, putative /note=product	0	cn2726	2070	1044	1429	100	73	119	1	1		FOR	1	1	sgmgfb-contig_1687	0	729	347	1481	4	7	8							CYT		39.097	5.27			0.076	0.096	0.891	_	2	ExpAA=1.75 First60=0.02 PredHel=0 Topology=o	0
GM-1999	Predicted ubiquitin regulatory protein - truncated	h/pm	GM-1999	K	*	393	UBX domain-containing protein 1, putative /note=product assignment based on the	0	cn608	2343	1182	2230	100	53	876	1	1		FOR	1	1	sgmgfb-contig_1944	0	769	393	1404	5	4	1							IND		45.732	5.41			0.247	0.053	0.78	_	3	ExpAA=0.06 First60=0.00 PredHel=0 Topology=o	0
GM-2000	Chaperonin complex component, TCP-1 zeta subunit (CCT6)	h/pm	GM-2000	M	*	531	T-complex protein 1 subunit zeta (TCP-1-zeta) (CCT-zeta) (CCT-zeta-1), putative	0	cn1970	2302	1165	1303	99	89	139	1	1		FOR	1	1	sgmgfb-contig_1831	0	1039	531	1951	7	4	6							CYT		58.36	6.9			0.225	0.07	0.761	_	3	ExpAA=0.03 First60=0.00 PredHel=0 Topology=o	0
GM-2028	Glutathione S-transferase	h/pm	GM-2028	M	*	254	CG6662-PA (RE55814p), putative /note=product assignment based on the similarity	0	cn1784	1516	765	1531	100	50	229	1	1		FOR	1	1	sgmgfb-contig_1756	1e-151	529	254	2049	8	5	5							CYT		29.398	6.96			0.182	0.043	0.84	_	2	ExpAA=0.02 First60=0.00 PredHel=0 Topology=o	0
GM-2067	Membrane-associated ER protein involved in stress response (contains ubiquitin-like domain)	h/pm	GM-2067	M	*	527	Homocysteine-responsive endoplasmic reticulum-resident ubiquitin-like domain	0	cn13244	1013	719	747	99	96	19	2	2	NOINT	FOR	1	1	sgmgfb-contig_1910	0	1050	527	2402	1	4	12							CYT		58.004	5.99			0.069	0.084	0.924	_	1	ExpAA=36.30 First60=0.00 PredHel=1 Topology=o384-406i	1	4.2
GM-2333	Oligosaccharyltransferase, gamma subunit	h/pm	GM-2333	M	*	331	Oligosaccharyltransferase gamma subunit, putative /note=product assignment based	0	cn7521	1665	940	1341	97	70	143	1	1		FOR	1	1	sgmgfb-contig_2180	0	657	331	1505	1	11	1							SIG	27-28	37.148	9.87	34.315	9.91	0.045	0.954	0.05	S	1	ExpAA=105.03 First60=20.12 PredHel=5 Topology=i7-26o184-203i216-234o262-284i297-319o	5	30.2
GM-2335	Peptide methionine sulfoxide reductase - truncated	h/pm	GM-2335	S	*	239	Peptide methionine sulfoxide reductase, putative /note=product assignment based	0	cn4246	1394	726	1505	99	48	613	1	1		FOR	1	1	sgmgfb-contig_2025	1e-140	493	239	1524	2	1	9			3.12	Y			CYT		27.38	6.79			0.145	0.071	0.829	_	2	ExpAA=0.09 First60=0.09 PredHel=0 Topology=o	0
GM-2414	protein phosphatase methylesterase 1	h/pm	GM-2414	M	*	404	LP02515p (CG5068-PA), putative /note=product assignment based on the similarity	0	cn1560	2409	1215	1790	100	68	258	1	1		FOR	1	1	sgmgfb-contig_2260	0	827	404	1747	4	7	2							CYT		45.337	6.03			0.816	0.014	0.369	M	3	ExpAA=0.94 First60=0.00 PredHel=0 Topology=o	0
GM-2444	Chaperonin complex component, TCP-1 gamma subunit (CCT3)	h/pm	GM-2444	M	*	545	T-complex protein 1 subunit gamma (TCP-1-gamma) (CCT-gamma), putative	0	Tse28b05.q1c	2726	1379	1457	99	95	79	2	1		FOR	1	1	sgmgfb-contig_2971	0	1063	545	1923	6	2	2							CYT		59.539	6.42			0.404	0.066	0.525	_	5	ExpAA=0.00 First60=0.00 PredHel=0 Topology=o	0
GM-2516	Predicted protein carboxyl methylase	h/pm	GM-2516	M	*	275	Putative methyltransferase WBSCR22, putative /note=product assignment based on	0	cn339	1624	819	1367	100	60	104	1	1		FOR	1	1	sgmgfb-contig_2702	1e-158	551	275	1862	3	3	1							CYT		30.948	9.28			0.118	0.066	0.884	_	2	ExpAA=0.04 First60=0.00 PredHel=0 Topology=o	0
GM-2604	Mitochondrial chaperone BCS1 (BCS1-like protein)	h/pm	GM-2604	M	*	434	GA18516-PA (Fragment), putative /note=product assignment based on the similarity	0	cn2375	2587	1305	1537	100	85	114	1	1		FOR	1	1	sgmgfb-contig_2293	0	883	434	1553	9	4	1							CYT		49.386	8.59			0.079	0.19	0.811	_	2	ExpAA=13.75 First60=13.49 PredHel=0 Topology=o	0
GM-2623	Leucine carboxyl methyltransferase 1 (EC 2.1.1.-) (Protein-leucine O-methyltransferase)	h/pm	GM-2623	M	*	328	Leucine carboxyl methyltransferase 1, putative /note=product assignment based on	0	cn10933	1126	884	1722	100	51	322	1	3	NOINT EX	FOR	1	1	sgmgfb-contig_2314	0	681	328	1488	2	6	0							CYT		38.126	5.26			0.059	0.073	0.929	_	1	ExpAA=0.13 First60=0.00 PredHel=0 Topology=o	0
GM-2667	Predicted membrane protein	h/pm	GM-2667	M	*	247	Derlin-1 (DER1-like protein 1), putative /note=product assignment based on the	0	cn8535	1445	745	1227	99	61	263	1	1		FOR	1	1	sgmgfb-contig_3094	1e-147	516	247	1163	0	3	7							CYT		28.099	9.28			0.328	0.185	0.287	M	5	ExpAA=105.74 First60=25.35 PredHel=5 Topology=o18-40i52-74o98-120i125-147o157-179i	5	44.5
GM-2673	FKBP-type peptidyl-prolyl cis-trans isomerase	h/pm	GM-2673	M	*	440	FK506-binding protein 59, putative /note=product assignment based on the	0	cn10416	2615	1323	1546	99	86	95	1	1		FOR	1	1	sgmgfb-contig_2384	0	896	440	1606	8	2	3							CYT		49.413	5.1			0.043	0.055	0.964	_	1	ExpAA=0.00 First60=0.00 PredHel=0 Topology=o	0
GM-2730	Lipoate-protein ligase A - truncated	h/pm	GM-2730	N	*	391	Lipoyltransferase 1, mitochondrial precursor, putative /note=product assignment	0	cn6288	2331	1176	2304	100	51	979	1	1		FOR	1	1	sgmgfb-contig_2435	0	784	391	1358	6	3	3							IND		43.965	9.2			0.849	0.034	0.129	M	2	ExpAA=0.00 First60=0.00 PredHel=0 Topology=o	0
GM-2790	GPI transamidase complex, GPI17/PIG-S component, involved in glycosylphosphatidylinositol anchor biosynthesis	h/pm	GM-2790	M	*	538	Prolyl 4-hydroxylase, alpha subunit, putative /note=product assignment based on	4e-28	cn4884	125	63	878	100	7	132	1	1		FOR			sgmgfb-contig_2495	0	1068	538	1857	1	7	2							ANC		62.14	8.37			0.051	0.316	0.852	_	3	ExpAA=42.51 First60=20.38 PredHel=2 Topology=i25-44o502-524i	2	7.6
GM-2860	Molecular chaperone (DnaJ superfamily)	h/pm	GM-2860	M	*	302	hypothetical protein /note=cluster composed of ESTs from adult salivary tissue	0	cn2081	1802	909	1519	100	60	296	1	1		FOR	1	1	sgmgfb-contig_2565	1e-179	621	302	1528	7	5	0							SIG	23-24	36.741	9.37	33.937	9.38	0.01	0.982	0.058	S	1	ExpAA=64.04 First60=21.36 PredHel=3 Topology=o10-29i124-146o216-238i	3	20.9
GM-2869	Farnesyl cysteine-carboxyl methyltransferase	h/pm	GM-2869	M	*	301	GA10878-PA (Fragment), putative /note=product assignment based on the similarity	0	cn2059	1796	906	1270	100	71	56	1	1		FOR	1	1	sgmgfb-contig_2574	0	635	301	1318	3	5	3							CYT		34.573	7.99			0.177	0.448	0.49	_	5	ExpAA=135.79 First60=25.40 PredHel=6 Topology=i25-47o57-76i89-111o148-167i174-196o235-257i	6	41.9
GM-2909	Dolichol-phosphate mannosyltransferase	h/pm	GM-2909	M	*	238	Probable dolichol-phosphate mannosyltransferase, putative /note=product	0	cn11910	1421	717	1100	100	65	245	1	1		FOR	1	1	sgmgfb-contig_2616	1e-137	483	238	1223	2	8	2							CYT		27.018	8.73			0.027	0.262	0.927	_	2	ExpAA=0.12 First60=0.00 PredHel=0 Topology=o	0
GM-2951	Secreted thioredoxin-like protein	h/pm	GM-2951	M	*	303	GM13912p (CG8297-PA), putative /note=product assignment based on the similarity	0	cn6274	1800	912	2079	99	44	66	1	1		FOR	1	1	sgmgfb-contig_3350	1e-176	613	303	1633	0	2	7							SIG	22-23	34.489	8.6	32.078	8.36	0.033	0.961	0.036	S	1	ExpAA=58.29 First60=14.66 PredHel=3 Topology=o6-28i153-175o259-276i	3	20.1
GM-3044	Thiol-disulfide isomerase and thioredoxin	h/pm	GM-3044	M	*	405	Thioredoxin domain-containing protein 4 precursor (Endoplasmic reticulum	0	cn1792	2415	1218	1524	100	80	105	1	1		FOR	1	1	sgmgfb-contig_2754	0	829	405	1554	2	7	2							ANC		46.925	5.69			0.1	0.837	0.042	S	2	ExpAA=13.83 First60=13.83 PredHel=0 Topology=o	0
GM-3145	Tubulin-tyrosine ligase-related protein	h/pm	GM-3145	M	*	510	ENSANGP00000029720, putative /note=product assignment based on the similarity to	0	cn8765	3017	1534	1688	99	91	32	1	1		FOR	1	1	sgmgfb-contig_2862	0	1055	510	1757	2	3	5							ANC		59.774	6.19			0.06	0.412	0.84	_	3	ExpAA=21.76 First60=21.21 PredHel=1 Topology=i21-43o	1	4.3
GM-3322	Prenyl protein protease	h/pm	GM-3322	M	*	313	CAAX prenyl protease 2, putative /note=product assignment based on the	0	cn4191	1867	942	1348	100	70	264	1	1		FOR	1	1	sgmgfb-contig_4166	0	640	313	1435	2	4	0							CYT		36.277	8.35			0.012	0.773	0.893	_	5	ExpAA=134.55 First60=22.24 PredHel=6 Topology=o25-47i60-79o99-121i169-191o206-228i265-287o	6	41.2
GM-3461	Beta subunit of farnesyltransferase	h/pm	GM-3461	M	*	448	Protein farnesyltransferase subunit beta, putative /note=product assignment	0	cn10712	2648	1348	1899	99	71	194	1	1		FOR	1	1	sgmgfb-contig_3431	0	929	448	1944	4	1	2							CYT		50.449	5.55			0.089	0.059	0.933	_	1	ExpAA=0.13 First60=0.00 PredHel=0 Topology=o	0
GM-3504	Serine palmitoyltransferase	h/pm	GM-3504	M	*	468	Serine palmitoyltransferase 1, putative /note=product assignment based on the	0	cn10248	2765	1407	1833	99	77	282	1	1		FOR	1	1	sgmgfb-contig_3200	0	934	468	1781	6	1	0							ANC		53.125	6.19			0.036	0.539	0.671	_	5	ExpAA=34.71 First60=20.00 PredHel=2 Topology=o20-39i156-173o	2	7.7
GM-3587	Activator of 90 kDa heat shock protein ATPase homolog 1	h/pm	GM-3587	M	*	349	ENSANGP00000020586, putative /note=product assignment based on the similarity to	0	cn9508	2028	1050	1463	99	72	199	1	1		FOR	1	1	sgmgfb-contig_3292	0	726	349	1483	3	4	2							CYT		40.329	5.5			0.076	0.066	0.924	_	1	ExpAA=0.00 First60=0.00 PredHel=0 Topology=o	0
GM-3592	COP9 signalosome, subunit CSN6	h/pm	GM-3592	M	*	328	COP9 signalosome complex subunit 6 (Signalosome subunit 6) (Dch6), putative	0	cn7240	1917	987	2477	99	40	393	1	1		FOR	1	1	sgmgfb-contig_3554	0	653	328	2080	1	4	3							CYT		37.113	5.51			0.066	0.138	0.886	_	2	ExpAA=0.03 First60=0.01 PredHel=0 Topology=o	0
GM-3775	Molecular chaperone Prefoldin, subunit 3	h/pm	GM-3775	M	*	196	Prefoldin subunit 3 (Von Hippel-Lindau-binding protein 1) (VHL-binding protein	0	cn1815	1172	591	1123	100	53	42	1	1		FOR	1	1	sgmgfb-contig_3465	1e-109	387	196	1229	4	2	2							CYT		22.646	5.05			0.064	0.112	0.914	_	1	ExpAA=0.00 First60=0.00 PredHel=0 Topology=o	0
GM-3818	BAG family molecular chaperone regulator 2	h/pm	GM-3818	M	*	269	ENSANGP00000012748 (Fragment), putative /note=product assignment based on the	0	cn9443	1606	810	1755	100	46	583	1	1		FOR	1	1	sgmgfb-contig_3790	1e-153	535	269	1768	3	1	1							CYT		30.321	4.66			0.085	0.072	0.923	_	1	ExpAA=0.00 First60=0.00 PredHel=0 Topology=o	0
GM-3907	Mitochondrial inner membrane protease, subunit IMP2	h/pm	GM-3907	M	*	168	IP06605p (CG11110-PA), putative /note=cluster composed of ESTs from adult male	0	cn14192	1005	507	1664	100	30	173	1	1		FOR	1	1	sgmgfb-contig_3593	2e-96	346	168	985	3	3	2							SIG	21-22	18.947	9.74	16.545	9.26	0.128	0.83	0.039	S	2	ExpAA=11.75 First60=11.47 PredHel=0 Topology=o	0
GM-4017	Mitochondrial chaperonin	h/pm	GM-4017	M	*	103	Chaperonin, putative /note=product assignment based on the similarity to Buthus	1e-177	cn549	618	312	928	100	34	245	1	1		FOR	1	1	sgmgfb-contig_3681	2e-53	201	103	809	5	2	0							CYT		11.305	8.93			0.249	0.096	0.595	_	4	ExpAA=0.00 First60=0.00 PredHel=0 Topology=i	0
GM-4027	Molecular chaperone of the GrpE family	h/pm	GM-4027	M	*	237	GrpE protein homolog, mitochondrial precursor (dRoe1), putative /note=product	0	cn694	1392	714	1099	99	65	130	1	1		FOR	1	1	sgmgfb-contig_3691	1e-132	467	237	1180	0	4	0							CYT		26.76	8.52			0.8	0.037	0.153	M	2	ExpAA=0.00 First60=0.00 PredHel=0 Topology=o	0
GM-4102	Molecular chaperone (DnaJ superfamily)	h/pm	GM-4102	M	*	351	ENSANGP00000014413 (Fragment), putative /note=product assignment based on the	0	cn12286	2064	1057	1930	99	55	392	1	1		FOR	1	1	sgmgfb-contig_3765	0	720	351	2031	2	2	2							CYT		39.94	9.25			0.051	0.04	0.953	_	1	ExpAA=0.00 First60=0.00 PredHel=0 Topology=o	0
GM-4136	Oligosaccharyltransferase, delta subunit (ribophorin II)	h/pm	GM-4136	M	*	646	LD18774p (CG6370-PA), putative /note=product assignment based on the similarity	0	cn3151	3715	1941	2263	98	86	189	1	1		FOR	1	1	sgmgfb-contig_3801	0	1256	646	2298	3	2	2							SIG	21-22	71.792	8.97	69.598	8.95	0.033	0.929	0.059	S	1	ExpAA=64.03 First60=0.48 PredHel=3 Topology=o545-564i577-599o604-626i	3	9.8
GM-4137	HSP90 co-chaperone CPR7/Cyclophilin	h/pm	GM-4137	M	*	380	Cyclophilin, putative /note=product assignment based on the similarity to	0	cn7336	1306	850	1129	100	75	32	1	2	NOINT	FOR	1	1	sgmgfb-contig_3802	0	786	380	1486	2	2	3							CYT		43.359	5.9			0.083	0.1	0.859	_	2	ExpAA=0.00 First60=0.00 PredHel=0 Topology=o	0
GM-4181	Beta-tubulin folding cofactor A	h/pm	GM-4181	M	*	114	Tubulin-specific chaperone A (Tubulin-folding cofactor A) (CFA) (TCP1-	0	cn11512	684	345	1273	100	27	111	1	1		FOR	1	1	sgmgfb-contig_3844	2e-59	222	114	1382	2	4	1							CYT		13.531	6.19			0.317	0.044	0.707	_	4	ExpAA=0.00 First60=0.00 PredHel=0 Topology=o	0
GM-4183	zinc finger protein 364	h/pm	GM-4183	M	*	352	Hypothetical protein, putative /note=product assignment based on the similarity	0	cn13208	1959	1059	1865	97	57	469	1	1		FOR	1	1	sgmgfb-contig_3852	0	734	352	1934	2	3	2							CYT		38.441	4.36			0.08	0.069	0.911	_	1	ExpAA=0.07 First60=0.00 PredHel=0 Topology=o	0
GM-4231	Beta-1,4-mannosyltransferase	h/pm	GM-4231	M	*	450	Chitobiosyldiphosphodolichol beta-mannosyltransferase, putative /note=product	0	cn12413	2682	1353	1496	100	90	80	1	1		FOR	1	1	sgmgfb-contig_4680	0	949	450	1519	1	4	0							CYT		52.319	6.73			0.034	0.629	0.481	S	5	ExpAA=1.16 First60=0.08 PredHel=0 Topology=o	0
GM-4423	Deoxyhypusine synthase	h/pm	GM-4423	M	*	362	Deoxyhypusine synthase, putative /note=product assignment based on the	0	cn2541	2159	1089	1206	100	90	60	1	1		FOR	1	1	sgmgfb-contig_4111	0	730	362	1266	2	2	2							CYT		40.972	6.68			0.135	0.04	0.891	_	2	ExpAA=1.10 First60=0.00 PredHel=0 Topology=o	0
GM-4440	Dolichyl-phosphate beta-glucosyltransferase (EC 2.4.1.117) (DolP-glucosyltransferase)	h/pm	GM-4440	M	*	322	Dolichyl-phosphate beta-glucosyltransferase (Fragment), putative /note=product	0	cn3087	1913	969	1600	99	61	128	1	1		FOR	1	1	sgmgfb-contig_4135	0	643	322	1675	2	4	0							SIG	29-30	37.233	6.42	34.024	6.2	0.044	0.973	0.016	S	1	ExpAA=41.88 First60=22.28 PredHel=1 Topology=i7-29o	1	6.8
GM-5148	hcysteine-type endopeptidase	h/pm	GM-5148	M	*	306																sgmgfb-contig_4802	1e-178	620	306	1705	0	4	1							CYT		34.891	5.36			0.08	0.056	0.935	_	1	ExpAA=0.00 First60=0.00 PredHel=0 Topology=o	0
GM-559	heat shock protein 60	h/pm	GM-559	M	*	571	60 kDa heat shock protein, mitochondrial precursor (Hsp60) (60 kDa chaperonin)	0	cn1673	3402	1716	2350	100	73	210	1	1		FOR	1	1	sgmgfb-contig_477	0	1096	571	2371	44	3	8	0.326128	Y	7.15	Y			CYT		60.809	5.83			0.921	0.039	0.084	M	1	ExpAA=0.05 First60=0.00 PredHel=0 Topology=o	0
GM-6174	E3 ubiquitin ligase involved in syntaxin degradation	h/pm	GM-6174	M	*	193																sgmgfb-contig_5785	1e-109	389	193	1063	2	1	0							CYT		23.116	5.96			0.088	0.065	0.919	_	1	ExpAA=0.00 First60=0.00 PredHel=0 Topology=o	0
GM-629	Protein disulfide isomerase	h/pm	GM-629	M	*	508	Protein disulfide-isomerase precursor, putative /note=product assignment based	0	cn786	3017	1522	2637	100	58	181	6	1		FOR	1	1	sgmgfb-contig_499	0	1011	508	2701	19	19	13							SIG	21-22	57.475	4.8	55.335	4.8	0.022	0.964	0.043	S	1	ExpAA=7.78 First60=7.78 PredHel=0 Topology=o	0
GM-760	FKBP-type peptidyl-prolyl cis-trans isomerase	h/pm	GM-760	M	*	384	45 kDa immunophilin FKBP45, putative /note=product assignment based on the	0	cn1437	1021	523	952	99	55	42	618	1		FOR	1	1	sgmgfb-contig_15931	1e-109	391	198	722	0	1	0							CYT		42.671	4.47			0.636	0.059	0.354	M	4	ExpAA=0.00 First60=0.00 PredHel=0 Topology=o	0
GM-791	Metalloexopeptidases	h/pm	GM-791	M	*	478	Glutamate carboxypeptidase, putative /note=product assignment based on the	0	cn3171	2849	1437	2940	100	49	284	1	1		FOR	1	1	sgmgfb-contig_659	0	987	478	1860	8	6	14			2.08	Y	0.39841	Y	CYT		53.699	5.84			0.1	0.093	0.884	_	2	ExpAA=0.00 First60=0.00 PredHel=0 Topology=o	0
GM-826	hypothetical conserved protein	h/pm	GM-826	M	*	273	Co-chaperone Hsc20 family protein, putative /note=product assignment based on	0	cn1900	1629	822	1444	100	57	66	1	1		FOR	1	1	sgmgfb-contig_714	1e-156	545	273	1489	2	2	4							CYT		31.724	8.09			0.761	0.041	0.193	M	3	ExpAA=0.00 First60=0.00 PredHel=0 Topology=o	0
GM-829	Endoplasmic reticulum glucose-regulated protein (GRP94/endoplasmin), HSP90 family	h/pm	GM-829	M	*	716	Heat shock protein 83 (HSP 82), putative /note=product assignment based on the	0	cn2709	3675	1916	2328	99	82	203	1	1		FOR	1	1	sgmgfb-contig_824	0	1415	716	2726	16	9	7	0.502273	Y					CYT		82.101	4.99			0.052	0.183	0.848	_	2	ExpAA=0.22 First60=0.16 PredHel=0 Topology=o	0
GM-843	HSP90 co-chaperone p23	h/pm	GM-843	M	*	180	Prostaglandin E synthase 3, putative /note=product assignment based on the	0	cn3621	1076	543	991	100	55	118	1	1		FOR	1	1	sgmgfb-contig_1895	1e-107	382	180	1625	4	4	9							CYT		20.99	4.41			0.087	0.202	0.722	_	3	ExpAA=0.00 First60=0.00 PredHel=0 Topology=o	0
GM-8760	Predicted metalloprotease with chaperone activity (RNAse H/HSP70 fold)	h/pm	GM-8760	M	*	347	Peptidase M22, O-sialoglycoprotein endopeptidase, putative /note=product	0	cn10223	2070	1044	1175	100	89	16	1	1		FOR	1	1	sgmgfb-contig_8343	0	701	347	1244	0	2	0							CYT		38.417	7.58			0.127	0.03	0.904	_	2	ExpAA=0.10 First60=0.00 PredHel=0 Topology=o	0
GM-8967	Molecular chaperone (DnaJ superfamily)	h/pm	GM-8967	M	*	114	Mitochondrial import inner membrane translocase subunit TIM14, putative	0	cn13642	684	345	939	100	37	196	1	1		FOR	1	1	sgmgfb-contig_8529	3e-61	228	114	540	0	2	0							CYT		12.424	10.09			0.84	0.161	0.075	M	2	ExpAA=0.40 First60=0.40 PredHel=0 Topology=o	0
GM-916	Protein disulfide isomerase (prolyl 4-hydroxylase beta subunit)	h/pm	GM-916	M	*	486	Protein disulphide isomerase isoform/multifunctional endoplasmic reticulum	0	cn931	2896	1461	1850	100	79	145	1	1		FOR	1	1	sgmgfb-contig_801	0	996	486	1844	9	17	7							SIG	17-18	55.655	5.56	53.792	5.42	0.019	0.943	0.163	S	2	ExpAA=0.00 First60=0.00 PredHel=0 Topology=o	0
GM-922	Predicted membrane protein	h/pm	GM-922	M	*	64	RE27904p (CG32276-PA, isoform A) (Cg32276-pb, isoform b), putative	1e-108	cn1715	387	195	1031	100	19	164	1	1		FOR	1	1	sgmgfb-contig_773	8e-32	130	64	967	0	1	0							ANC		7.183	10.38			0.596	0.06	0.452	M	5	ExpAA=22.36 First60=22.22 PredHel=1 Topology=i36-58o	1	34.4
GM-972	FKBP-type peptidyl-prolyl cis-trans isomerase	h/pm	GM-972	M	*	210	Fk506-binding protein, putative /note=product assignment based on the similarity	0	cn3748	1255	633	833	100	76	130	1	1		FOR	1	1	sgmgfb-contig_828	1e-120	424	210	1215	10	11	12							SIG	18-19	23.412	4.77	21.495	4.65	0.018	0.966	0.084	S	1	ExpAA=0.01 First60=0.01 PredHel=0 Topology=o	0
Proteasome machinery
GM-4176	Ubiquitin conjugating enzyme	h/prot	GM-4176	M	*	187	Ubiquitin conjugating enzyme E2, putative /note=product assignment based on the	0	cn3837	1094	564	1068	99	53	277	1	1		FOR	1	1	sgmgfb-contig_3842	1e-111	394	187	1479	1	2	4							CYT		21.614	9.02			0.18	0.043	0.857	_	2	ExpAA=0.00 First60=0.00 PredHel=0 Topology=o	0
GM-832	Ubiquitin-protein ligase	h/prot	GM-832	M	*	147	Ubiquitin-conjugating enzyme E2-17 kDa, putative /note=product assignment based	0	cn10891	880	444	1805	100	25	740	1	1		FOR	1	1	sgmgfb-contig_752	6e-87	314	147	1730	9	13	14					0.512242	Y	CYT		16.705	6.81			0.152	0.102	0.81	_	2	ExpAA=0.01 First60=0.00 PredHel=0 Topology=o	0
GM-133	Ubiquitin-protein ligase	h/prot	GM-133	M	*	183	Ubiquitin-conjugating enzyme, E2, putative /note=product assignment based on	0	cn4358	1078	552	2257	99	24	463	1	1		FOR	1	1	sgmgfb-contig_126	1e-105	375	183	2494	6	8	4							CYT		20.925	4.73			0.205	0.09	0.714	_	3	ExpAA=0.00 First60=0.00 PredHel=0 Topology=o	0
GM-1706	Ubiquitin-protein ligase	h/prot	GM-1706	M	*	159	Ubiquitin-conjugating enzyme (CG3018-PA, isoform A) (Cg3018-pb, isoform b)	0	cn12380	896	480	1185	98	41	397	1	1		FOR	1	1	sgmgfb-contig_1632	6e-94	337	159	1199	8	5	2							CYT		18.156	8.64			0.2	0.05	0.828	_	2	ExpAA=0.00 First60=0.00 PredHel=0 Topology=o	0
GM-3957	Ubiquitin-protein ligase	h/prot	GM-3957	M	*	151	Ubiquitin-conjugating enzyme E2-17 kDa, putative /note=product assignment based	0	cn6766	888	456	1650	99	28	705	1	1		FOR	1	1	sgmgfb-contig_3631	4e-87	315	151	1642	0	5	1							CYT		17.181	5.7			0.501	0.048	0.481	M	5	ExpAA=0.00 First60=0.00 PredHel=0 Topology=o	0
GM-4938	Ubiquitin-protein ligase	h/prot	GM-4938	M	*	168	RE63412p (CG40045-PA), putative /note=product assignment based on the similarity	0	cn4517	997	507	1425	99	36	480	1	1		FOR	1	1	sgmgfb-contig_4599	2e-98	352	168	1433	2	3	0							CYT		19.443	5.19			0.055	0.093	0.922	_	1	ExpAA=0.01 First60=0.00 PredHel=0 Topology=o	0
GM-157	Ubiquitin-protein ligase	h/prot	GM-157	M	*	151	Ubiquitin-conjugating enzyme E2 N, putative /note=product assignment based on	0	cn9799	904	456	1357	100	34	283	1	1		FOR	1	1	sgmgfb-contig_2564	2e-85	309	151	1525	6	2	4							CYT		17.219	5.45			0.378	0.029	0.714	_	4	ExpAA=0.00 First60=0.00 PredHel=0 Topology=o	0
GM-2593	Ubiquitin-protein ligase	h/prot	GM-2593	M	*	167	Ubiquitin-conjugating enzyme E2 G2, putative /note=product assignment based on	0	cn2129	991	504	1168	99	43	201	1	1		FOR	1	1	sgmgfb-contig_2285	5e-96	344	167	1211	7	2	5							CYT		18.546	4.81			0.194	0.058	0.8	_	2	ExpAA=0.00 First60=0.00 PredHel=0 Topology=o	0
GM-5740	Ubiquitin-protein ligase	h/prot	GM-5740	M	*	157	EG:52C10.4 protein (CG5788-PA) (RE47264p) (Ubiquitin-conjugating enzyme),	0	cn6846	940	474	1206	100	39	176	1	1		FOR	1	1	sgmgfb-contig_5388	1e-89	323	157	1020	0	2	2							CYT		18.268	8.61			0.305	0.05	0.698	_	4	ExpAA=0.00 First60=0.00 PredHel=0 Topology=o	0
GM-1882	26S proteasome regulatory complex, ATPase RPT1	h/prot	GM-1882	M	*	433	26S proteasome regulatory complex subunit p48B (CG1341-PA) (SD07148p), putative	0	cn837	2581	1302	1499	100	87	72	1	1		FOR	1	1	sgmgfb-contig_1638	0	865	433	1534	7	9	2							CYT		48.613	5.65			0.05	0.043	0.966	_	1	ExpAA=0.00 First60=0.00 PredHel=0 Topology=o	0
GM-1968	26S proteasome regulatory complex, ATPase RPT2	h/prot	GM-1968	M	*	439	26S protease regulatory subunit 4 (P26s4), putative /note=product assignment	0	cn3987	2617	1320	1589	100	83	136	1	1		FOR	1	1	sgmgfb-contig_1694	0	868	439	1575	9	8	2							CYT		49.422	6.17			0.043	0.099	0.96	_	1	ExpAA=0.00 First60=0.00 PredHel=0 Topology=o	0
GM-845	26S proteasome regulatory complex, ATPase RPT6	h/prot	GM-845	M	*	404	26S protease regulatory subunit 8, putative /note=product assignment based on	0	cn4185	2409	1215	1501	100	81	190	1	1		FOR	1	1	sgmgfb-contig_753	0	792	404	1445	7	6	7							CYT		45.668	8.13			0.066	0.067	0.925	_	1	ExpAA=0.00 First60=0.00 PredHel=0 Topology=o	0
GM-2388	20S proteasome, regulatory subunit alpha type PSMA1/PRE5	h/prot	GM-2388	M	*	284	Proteasome subunit alpha type 1, putative /note=product assignment based on the	0	cn474	1695	855	1048	100	82	82	1	1		FOR	1	1	sgmgfb-contig_2533	1e-163	569	284	1050	9	1	2			3.12	Y			CYT		31.491	6.6			0.196	0.044	0.851	_	2	ExpAA=0.00 First60=0.00 PredHel=0 Topology=o	0
GM-4360	20S proteasome, regulatory subunit alpha type PSMA3/PRE10	h/prot	GM-4360	M	*	253	Proteasome subunit alpha type 3, putative /note=product assignment based on the	0	cn1295	1461	749	1206	99	62	116	1	1		FOR	1	1	sgmgfb-contig_4899	1e-145	510	253	1073	2	2	0							CYT		28.083	5.53			0.121	0.061	0.881	_	2	ExpAA=0.17 First60=0.00 PredHel=0 Topology=o	0
GM-2022	26S proteasome regulatory complex, subunit RPN11	h/prot	GM-2022	M	*	308	26S proteasome non-ATPase regulatory subunit 14 (26S proteasome regulatory	0	cn1572	1794	929	1372	99	68	149	1	1		FOR	1	1	sgmgfb-contig_2422	1e-177	617	308	1226	6	3	4							CYT		34.507	5.87			0.197	0.104	0.643	_	3	ExpAA=0.00 First60=0.00 PredHel=0 Topology=o	0
GM-2145	SCF ubiquitin ligase, Skp1 component	h/prot	GM-2145	M	*	162	S-phase kinase-associated protein, putative /note=product assignment based on	0	cn2046	969	489	1638	100	30	245	1	1		FOR	1	1	sgmgfb-contig_2282	4e-93	335	162	1557	5	4	4							CYT		18.457	4.48			0.071	0.102	0.916	_	1	ExpAA=0.01 First60=0.00 PredHel=0 Topology=o	0
GM-9053	SCF ubiquitin ligase, Skp1 component	h/prot	GM-9053	M	*	172	S-phase kinase-associated protein, putative /note=product assignment based on	1e-133	cn9087	474	456	1005	99	45	120	1	2	NOINT	FOR	1	1	sgmgfb-contig_2282	2e-52	199	170	1557	5	4	4							CYT		19.338	4.09			0.054	0.115	0.913	_	2	ExpAA=0.00 First60=0.00 PredHel=0 Topology=o	0
GM-9037	Ubiquitin C-terminal hydrolase - truncated	h/prot	GM-9037	W	*	201	Ubiquitin carboxyl-terminal hydrolase, putative /note=product assignment based	0	cn8838	1201	606	1069	100	57	315	1	1		FOR	1	1	sgmgfb-contig_2500	1e-100	359	199	1037	3	5	5							CYT		22.851	4.95			0.021	0.38	0.841	_	3	ExpAA=0.00 First60=0.00 PredHel=0 Topology=o	0
GM-2794	Ubiquitin C-terminal hydrolase UCHL1	h/prot	GM-2794	M	*	227	Ubiquitin carboxyl-terminal hydrolase, putative /note=product assignment based	0	cn4920	1356	684	1046	100	65	169	1	1		FOR	1	1	sgmgfb-contig_2500	1e-131	462	227	1037	3	5	5							CYT		25.99	5.23			0.055	0.189	0.857	_	2	ExpAA=0.04 First60=0.02 PredHel=0 Topology=o	0
GM-1037	Predicted E3 ubiquitin ligase	h/prot	GM-1037	M	*	262	Transcription regulator, putative /note=product assignment based on the	0	cn7011	1564	789	1741	100	45	405	1	1		FOR	1	1	sgmgfb-contig_866	1e-157	549	262	1901	9	14	5							CYT		28.659	4.94			0.052	0.113	0.916	_	1	ExpAA=38.20 First60=0.00 PredHel=2 Topology=o202-224i244-261o	2	14.9
GM-1057	Ubiquitin C-terminal hydrolase	h/prot	GM-1057	M	*	438	ENSANGP00000008782 (Fragment), putative /note=product assignment based on the	0	cn4964	1142	644	1251	98	51	455	2	1		FOR	1	1	sgmgfb-contig_2190	0	886	438	2065	1	4	10							CYT		49.577	8.42			0.058	0.156	0.887	_	2	ExpAA=0.05 First60=0.02 PredHel=0 Topology=o	0
GM-1384	26S proteasome regulatory complex, subunit RPN6/PSMD11	h/prot	GM-1384	M	*	421	26S proteasome non-ATPase regulatory subunit 11 (26S proteasome regulatory	0	cn4647	2502	1266	1454	99	87	98	1	1		FOR	1	1	sgmgfb-contig_1219	0	807	421	1532	2	12	10					0.465674	Y	CYT		47.224	5.55			0.121	0.064	0.904	_	2	ExpAA=0.02 First60=0.00 PredHel=0 Topology=o	0
GM-1399	26S proteasome regulatory complex, subunit RPN7/PSMD6	h/prot	GM-1399	M	*	389	26S proteasome non-ATPase regulatory subunit 6 (26S proteasome regulatory	0	cn71	2319	1170	1436	100	81	147	1	1		FOR	1	1	sgmgfb-contig_1151	0	776	389	1347	8	6	3							CYT		45.525	5.76			0.046	0.09	0.947	_	1	ExpAA=0.02 First60=0.00 PredHel=0 Topology=o	0
GM-1626	AAA+-type ATPase	h/prot	GM-1626	M	*	440	CG6842-PA (BcDNA.GH02678), putative /note=product assignment based on the	0	cn904	2609	1324	3187	99	42	417	1	1		FOR	1	1	sgmgfb-contig_1382	0	878	440	3182	6	6	8							CYT		49.341	7.13			0.086	0.073	0.878	_	2	ExpAA=0.02 First60=0.00 PredHel=0 Topology=o	0
GM-1629	Predicted E3 ubiquitin ligase	h/prot	GM-1629	M	*	294	RNA polymerase Rpc34, putative /note=product assignment based on predicted	0	cn1106	1699	885	1412	98	63	278	1	1		FOR	1	1	sgmgfb-contig_1390	1e-169	590	294	2437	9	6	5							CYT		33.058	8.31			0.072	0.157	0.805	_	2	ExpAA=0.00 First60=0.00 PredHel=0 Topology=o	0
GM-1743	26S proteasome regulatory complex, subunit RPN8/PSMD7	h/prot	GM-1743	M	*	333	26S proteasome non-ATPase regulatory subunit 7 (26S proteasome regulatory	0	cn6987	1740	942	1844	100	51	236	1	2	NOINT EX	FOR	1	1	sgmgfb-contig_1583	0	669	333	1870	6	4	10			2.08	Y			CYT		37.615	5.91			0.055	0.782	0.143	S	2	ExpAA=1.79 First60=0.35 PredHel=0 Topology=o	0
GM-1810	Ubiquitin fusion-degradation protein	h/prot	GM-1810	M	*	302	Ubiquitin fusion degradation protein 1 homolog (UB fusion protein 1), putative	0	cn12622	1790	903	1132	100	80	135	1	1		FOR	1	1	sgmgfb-contig_1734	1e-175	610	302	2079	9	3	6			2.34	Y			CYT		34.242	5.46			0.371	0.11	0.497	_	5	ExpAA=0.00 First60=0.00 PredHel=0 Topology=o	0
GM-1961	Predicted E3 ubiquitin ligase	h/prot	GM-1961	M	*	338	RING finger protein C1orf166 homolog, putative /note=product assignment based on	0	cn5977	1961	1017	1369	99	74	150	1	1		FOR	1	1	sgmgfb-contig_1776	0	669	338	1392	8	7	2							CYT		37.98	9.22			0.018	0.752	0.411	S	4	ExpAA=21.42 First60=0.74 PredHel=1 Topology=o231-253i	1	6.5
GM-2038	Predicted E3 ubiquitin ligase	h/prot	GM-2038	M	*	505	Protein ariadne-1 (Ari-1), putative /note=product assignment based on the	0	cn5197	3009	1518	2490	100	61	550	1	1		FOR	1	1	sgmgfb-contig_3206	0	1083	505	2671	5	3	1							CYT		59.523	5.5			0.067	0.057	0.95	_	1	ExpAA=0.00 First60=0.00 PredHel=0 Topology=o	0
GM-2243	autophagy-related 3	h/prot	GM-2243	M	*	326	CG6877-PA (GH28859p), putative /note=product assignment based on the similarity	0	cn314	1937	981	1322	99	74	118	1	1		FOR	1	1	sgmgfb-contig_2063	0	670	326	1342	10	3	0							CYT		36.992	4.6			0.094	0.157	0.794	_	2	ExpAA=0.98 First60=0.00 PredHel=0 Topology=o	0
GM-2267	20S proteasome, regulatory subunit beta type PSMB4/PRE4	h/prot	GM-2267	M	*	273	Proteasome subunit beta type 4 precursor, putative /note=product assignment	0	cn862	1614	822	991	99	83	99	1	1		FOR	1	1	sgmgfb-contig_1954	1e-161	562	273	1001	12	2	2			2.77	Y			CYT		30.649	6			0.078	0.085	0.856	_	2	ExpAA=0.11 First60=0.02 PredHel=0 Topology=o	0
GM-2389	26S proteasome regulatory complex, subunit RPN5/PSMD12	h/prot	GM-2389	M	*	498	26S proteasome regulatory complex subunit RPN5/PSMD12 (Proteasome regulatory	0	cn502	2934	1498	1671	99	90	130	1	1		FOR	1	1	sgmgfb-contig_2069	0	981	498	1712	5	7	3							CYT		57.479	6.24			0.049	0.094	0.941	_	1	ExpAA=0.01 First60=0.00 PredHel=0 Topology=o	0
GM-2445	26S proteasome regulatory complex, subunit RPN9/PSMD13	h/prot	GM-2445	M	*	382	26S proteasome regulatory complex subunit p39A (CG10230-PA, isoform A)	0	cn2390	1905	1069	1529	98	70	142	88	1		FOR	1	1	sgmgfb-contig_2793	0	759	382	1581	4	3	4							CYT		43.808	5.59			0.092	0.084	0.9	_	1	ExpAA=0.31 First60=0.00 PredHel=0 Topology=o	0
GM-2468	20S proteasome, regulatory subunit beta type PSMB7/PSMB10/PUP1	h/prot	GM-2468	M	*	272	CG3329-PA (LD44234p), putative /note=product assignment based on the similarity	0	cn14100	1624	819	1039	100	79	118	1	1		FOR	1	1	sgmgfb-contig_2335	1e-155	543	272	1008	4	2	8							CYT		29.725	8.43			0.149	0.036	0.923	_	2	ExpAA=0.03 First60=0.00 PredHel=0 Topology=o	0
GM-2524	26S proteasome regulatory complex, subunit RPN3/PSMD3	h/prot	GM-2524	M	*	492	Probable 26S proteasome non-ATPase regulatory subunit 3 (26S proteasome subunit	0	cn493	2220	1140	1310	99	87	1	342	1		FOR	1	1	sgmgfb-contig_2535	0	964	492	1773	4	8	0							CYT		56.323	8.91			0.05	0.122	0.941	_	1	ExpAA=0.08 First60=0.00 PredHel=0 Topology=o	0
GM-2605	Predicted ubiquitin regulatory protein	h/prot	GM-2605	M	*	338	SAPK substrate protein 1, putative /note=product assignment based on the	0	cn12604	2016	1017	1564	100	65	188	1	1		FOR	1	1	sgmgfb-contig_2294	0	660	338	1588	2	8	4							CYT		37.937	5.78			0.074	0.092	0.913	_	1	ExpAA=0.01 First60=0.00 PredHel=0 Topology=o	0
GM-2624	26S proteasome regulatory complex, subunit RPN10/PSMD4 - truncated	h/prot	GM-2624	G	*	368	26S proteasome non-ATPase regulatory subunit 4 (26S proteasome regulatory	0	cn3254	1723	1017	1455	96	70	120	22	1		FOR	1	1	sgmgfb-contig_2992	0	718	368	1286	1	6	0							CYT		39.673	4.71			0.12	0.102	0.838	_	2	ExpAA=0.09 First60=0.09 PredHel=0 Topology=o	0
GM-2751	20S proteasome, regulatory subunit beta type PSMB5/PSMB8/PRE2	h/prot	GM-2751	M	*	279	LD08717p (CG12323-PA, isoform A) (Cg12323-pb, isoform b), putative	0	cn12537	1639	827	1191	100	69	149	1	1		FOR	1	1	sgmgfb-contig_2794	1e-164	573	279	1026	5	3	3							CYT		31.048	6.31			0.073	0.05	0.94	_	1	ExpAA=0.08 First60=0.00 PredHel=0 Topology=o	0
GM-2943	ubiquitin-conjugating enzyme	h/prot	GM-2943	M	*	183	NEDD8-conjugating enzyme Ubc12, putative /note=product assignment based on the	0	cn6275	1084	551	1097	99	50	379	2	1		FOR	1	1	sgmgfb-contig_2873	1e-108	385	183	1500	2	3	6							CYT		21.026	6.32			0.186	0.043	0.86	_	2	ExpAA=0.03 First60=0.00 PredHel=0 Topology=o	0
GM-3076	Proteasome activator subunit	h/prot	GM-3076	M	*	248	Proteasome activator complex subunit 3 (Proteasome activator 28-gamma subunit)	0	cn7384	1481	747	1591	100	47	312	1	1		FOR	1	1	sgmgfb-contig_2787	1e-141	496	248	1335	5	1	4							CYT		28.357	6.14			0.071	0.041	0.956	_	1	ExpAA=0.00 First60=0.00 PredHel=0 Topology=o	0
GM-3155	Predicted RING-containing E3 ubiquitin ligase	h/prot	GM-3155	M	*	317	RING finger protein 121, putative /note=product assignment based on the	0	cn7704	1830	954	1503	98	63	168	1	1		FOR	1	1	sgmgfb-contig_4711	1e-111	397	195	831	0	2	3							ANC		37.247	8.65			0.119	0.139	0.808	_	2	ExpAA=125.04 First60=18.73 PredHel=6 Topology=o44-62i69-91o95-114i135-157o161-183i292-314o	6	39.4
GM-3288	Autophagy-specific gene 7	h/prot	GM-3288	M	*	691	Autophagy protein, putative /note=product assignment based on the similarity to	0	cn3181	1832	955	955	98	100	1	596	1		FOR	1	1	sgmgfb-contig_2986	0	1205	598	2380	2	5	1							CYT		78.657	5.53			0.058	0.091	0.908	_	1	ExpAA=0.54 First60=0.00 PredHel=0 Topology=o	0
GM-3490	Predicted E3 ubiquitin ligase	h/prot	GM-3490	M	*	415	E3 ubiquitin-protein ligase RING1, putative /note=product assignment based on	0	cn1739	2391	1206	2914	100	41	79	1	1		FOR	1	1	sgmgfb-contig_3187	0	836	415	1730	1	3	0							CYT		46.054	6.77			0.076	0.073	0.908	_	1	ExpAA=0.00 First60=0.00 PredHel=0 Topology=o	0
GM-352	26S proteasome regulatory complex, ATPase RPT4	h/prot	GM-352	M	*	379	26S proteasome regulatory complex ATPase RPT4 (26S protease regulatory subunit	0	cn2358	2260	1140	2860	100	40	1667	1	1		REV	1	1	sgmgfb-contig_421	0	770	379	1470	9	6	6							CYT		43.965	5.85			0.047	0.301	0.661	_	4	ExpAA=0.01 First60=0.01 PredHel=0 Topology=o	0
GM-3642	hypothetical conserved protein	h/prot	GM-3642	M	*	150	Zinc finger, RING-type, putative /note=product assignment based on predicted	0	cn5066	898	453	1210	100	37	331	1	1		FOR	1	1	sgmgfb-contig_4669	3e-87	315	150	1624	2	3	0							CYT		16.949	5.78			0.203	0.049	0.823	_	2	ExpAA=0.00 First60=0.00 PredHel=0 Topology=o	0
GM-3661	Predicted E3 ubiquitin ligase	h/prot	GM-3661	M	*	231	ENSANGP00000002933 (Fragment), putative /note=product assignment based on the	0	cn8523	1380	696	1305	100	53	514	1	1		FOR	1	1	sgmgfb-contig_3355	1e-134	473	231	1391	0	3	3							CYT		23.658	8.54			0.081	0.146	0.751	_	2	ExpAA=0.00 First60=0.00 PredHel=0 Topology=o	0
GM-3877	Ubiquitin C-terminal hydrolase	h/prot	GM-3877	M	*	325	Ubiquitin carboxyl-terminal hydrolase isozyme L5, putative /note=product	0	cn14250	1939	978	1542	100	63	97	1	1		FOR	1	1	sgmgfb-contig_3564	0	385	186	1604	2	6	0							CYT		37.486	5.31			0.079	0.128	0.852	_	2	ExpAA=0.01 First60=0.00 PredHel=0 Topology=o	0
GM-4023	Ubiquitin regulatory protein UBXD2, contains UAS and UBX domains	h/prot	GM-4023	M	*	530	UBX domain-containing protein 2, putative /note=product assignment based on the	0	cn10388	3126	1596	1803	99	89	76	1	1		FOR	1	1	sgmgfb-contig_3692	0	1043	530	1923	5	2	0							CYT		59.546	5.44			0.063	0.076	0.934	_	1	ExpAA=14.88 First60=0.00 PredHel=0 Topology=o	0
GM-4079	Leucine rich repeat proteins, some proteins contain F-box	h/prot	GM-4079	M	*	312	hypothetical protein /note=cluster composed of ESTs from adult salivary tissue	0	cn11827	1848	940	1351	99	70	191	1	1		FOR	1	1	sgmgfb-contig_3739	1e-180	627	312	1394	4	2	0							CYT		35.065	7.51			0.125	0.112	0.832	_	2	ExpAA=0.28 First60=0.00 PredHel=0 Topology=o	0
GM-4167	Ubiquitin-protein ligase	h/prot	GM-4167	M	*	199	Ubiquitin-conjugating enzyme E2-22 kDa, putative /note=product assignment based	0	cn12843	1189	600	1413	100	42	318	1	1		FOR	1	1	sgmgfb-contig_3838	1e-115	409	199	1650	4	3	0							CYT		22.631	5.3			0.253	0.052	0.744	_	3	ExpAA=0.05 First60=0.00 PredHel=0 Topology=o	0
GM-4207	E3 ubiquitin-protein ligase (Parkin protein)	h/prot	GM-4207	M	*	471	parkin, putative /note=product assignment based on the similarity to Drosophila	0	cn15154	2783	1416	1627	99	87	73	1	1		FOR	1	1	sgmgfb-contig_3874	0	1014	471	1676	2	4	0							CYT		53.149	5.92			0.419	0.031	0.666	_	4	ExpAA=0.00 First60=0.00 PredHel=0 Topology=o	0
GM-4235	26S proteasome regulatory complex, subunit PSMD5	h/prot	GM-4235	M	*	513																sgmgfb-contig_3910	0	1022	513	1774	1	1	5							CYT		58.578	5.22			0.107	0.019	0.94	_	1	ExpAA=0.00 First60=0.00 PredHel=0 Topology=o	0
GM-4457	Predicted RNA-binding protein Nob1p involved in 26S proteasome assembly	h/prot	GM-4457	M	*	454	RNA-binding protein NOB1, putative /note=product assignment based on the	0	cn3509	2698	1365	1570	99	87	151	1	1		FOR	1	1	sgmgfb-contig_4147	0	917	454	1578	4	2	0							CYT		51.937	5.84			0.07	0.358	0.604	_	4	ExpAA=0.05 First60=0.02 PredHel=0 Topology=o	0
GM-4556	20S proteasome, regulatory subunit beta type PSMB1/PRE7	h/prot	GM-4556	M	*	236	Proteasome subunit beta type 1 precursor, putative /note=product assignment	0	cn6833	1409	711	881	100	81	83	1	1		FOR	1	1	sgmgfb-contig_4233	1e-133	469	236	945	2	2	2							CYT		25.952	6.3			0.085	0.053	0.941	_	1	ExpAA=0.38 First60=0.02 PredHel=0 Topology=o	0
GM-4560	Ubiquitin-like proteins	h/prot	GM-4560	M	*	91	CG4494-PA (LD07775p) (Smt3) (Ubiquitin-like protein SMT3), putative	1e-154	cn13875	541	273	1054	100	26	167	1	1		FOR	1	1	sgmgfb-contig_4238	3e-49	187	91	1031	1	1	4							CYT		10.339	5.29			0.066	0.065	0.938	_	1	ExpAA=0.00 First60=0.00 PredHel=0 Topology=i	0
GM-5136	Predicted E3 ubiquitin ligase	h/prot	GM-5136	M	*	437	ENSANGP00000021271, putative /note=product assignment based on the similarity to	0	cn9973	2597	1314	1653	99	79	218	1	1		FOR	1	1	sgmgfb-contig_4790	0	866	437	1583	0	3	2							CYT		49.354	5.06			0.068	0.07	0.934	_	1	ExpAA=1.30 First60=0.00 PredHel=0 Topology=o	0
GM-7388	26S proteasome regulatory complex, subunit RPN12/PSMD8 - truncated	h/prot	GM-7388	V	*	260	CG4157-PA (RE36854p) (26S proteasome regulatory complex subunit p30), putative	0	cn3935	1544	783	863	99	91	14	1	1		FOR	1	1	sgmgfb-contig_6976	1e-144	506	260	885	1	1	0							CYT		30.147	8.49			0.144	0.065	0.885	_	2	ExpAA=0.10 First60=0.00 PredHel=0 Topology=o	0
GM-750	COP9 signalosome, subunit CSN2	h/prot	GM-750	M	*	444	COP9 signalosome complex subunit 2 (Signalosome subunit 2) (Dch2) (Alien	0	cn5566	1778	953	1432	99	67	149	1	1		FOR	1	1	sgmgfb-contig_1219	8e-20	93.6	406	1532	2	12	10					0.465674	Y	CYT		51.598	5.23			0.059	0.042	0.963	_	1	ExpAA=0.00 First60=0.00 PredHel=0 Topology=o	0
GM-820	E3 ubiquitin ligase interacting with arginine methyltransferase	h/prot	GM-820	M	*	150	Zinc finger protein, putative /note=product assignment based on the similarity	0	cn2235	761	453	1531	95	30	250	1	1		FOR	1	1	sgmgfb-contig_931	1e-96	346	150	1262	12	5	13			2.6	Y	0.457358	Y	CYT		16.69	9.03			0.388	0.026	0.698	_	4	ExpAA=0.00 First60=0.00 PredHel=0 Topology=o	0
GM-924	Ubiquitin-conjugating enzyme E2	h/prot	GM-924	M	*	143	hypothetical protein /note=cluster composed of ESTs from adult salivary tissue	0	cn1799	856	432	1683	100	26	1213	1	1		REV	1	1	sgmgfb-contig_774	2e-83	302	143	1729	8	14	12							CYT		16.443	5.55			0.205	0.066	0.692	_	3	ExpAA=0.03 First60=0.03 PredHel=0 Topology=o	0
GM-927	Ubiquitin activating enzyme UBA1 - truncated at 5' end	h/prot	GM-927	M	*	567	Ubiquitin activating enzyme 1, putative /note=product assignment based on the	0	cn1905	3378	1704	2415	100	71	139	1	1		FOR	1	1	sgmgfb-contig_829	0	1110	566	2382	10	13	10							CYT		64.441	5.5			0.155	0.036	0.866	_	2	ExpAA=3.28 First60=0.00 PredHel=0 Topology=o	0
Lysosomal enzymes or structural proteins
GM-1218	Lysosomal-associated membrane protein	h/lys	GM-1218	M	*	308	Lysosome-associated membrane glycoprotein (Lamp)/CD68 family protein, putative	0	cn2658	1838	927	1984	100	47	306	1	1		FOR	1	1	sgmgfb-contig_1038	1e-179	622	308	2039	11	5	12			2.43	Y	0.459704	Y	SIG	21-22	33.8	6.59	31.499	6.65	0.021	0.958	0.061	S	1	ExpAA=36.75 First60=12.02 PredHel=1 Topology=o273-295i	1	7.1
GM-4605	Predicted cysteine proteinase TIN-ag - truncated	h/lys	GM-4605	T	*	387	Uncharacterized peptidase C1-like protein F26E4.3, putative /note=product	0	cn7692	2307	1164	1609	100	72	313	1	1		FOR	1	1	sgmgfb-contig_4277	0	839	387	1358	0	5	1							IND		43.993	6.87			0.029	0.762	0.369	S	4	ExpAA=0.00 First60=0.00 PredHel=0 Topology=o	0
GM-5677	Gamma-interferon inducible lysosomal thiol reductase	h/lys	GM-5677	M	*	240	Gamma interferon inducible lysosomal thiol reductase GILT, putative	0	cn8719	1429	721	1099	100	66	72	3	1		FOR	1	1	sgmgfb-contig_5325	1e-140	492	240	1181	0	3	1							SIG	17-18	26.649	6.58	24.869	6.32	0.034	0.913	0.118	S	2	ExpAA=36.53 First60=17.45 PredHel=2 Topology=o4-26i220-239o	2	17.1
Protein export machinery
GM-5333	GTP-binding ADP-ribosylation factor-like protein	h/pe	GM-5333	M	*	186	ADP-ribosylation factor-like protein 8 (Novel small G protein indispensable for	0	cn2558	1112	561	1278	100	44	151	1	1		FOR	1	1	sgmgfb-contig_4988	1e-106	378	186	1226	2	2	0							CYT		21.315	6.74			0.061	0.282	0.722	_	3	ExpAA=0.02 First60=0.02 PredHel=0 Topology=o	0
GM-1524	ADP ribosylation factor 79F	h/pe	GM-1524	M	*	182	ADP-ribosylation factor 1, putative /note=product assignment based on the	0	cn6497	1088	549	1028	100	53	419	1	1		FOR	1	1	sgmgfb-contig_1426	1e-103	369	182	1722	9	1	12			5.72	Y			CYT		20.744	6.15			0.248	0.11	0.628	_	4	ExpAA=0.06 First60=0.06 PredHel=0 Topology=o	0
GM-2461	GTP-binding ADP-ribosylation factor Arf1	h/pe	GM-2461	M	*	180	ADP-ribosylation factor 2 (dARF II), putative /note=product assignment based on	0	cn3750	1076	543	1035	100	52	210	1	1		FOR	1	1	sgmgfb-contig_2158	1e-101	360	180	1080	4	5	6							CYT		20.489	5.96			0.413	0.165	0.348	M	5	ExpAA=0.05 First60=0.04 PredHel=0 Topology=o	0
GM-1590	Vesicle coat complex COPII, GTPase subunit SAR1	h/pe	GM-1590	M	*	193	sar1, putative /note=product assignment based on the similarity to Drosophila	0	cn6573	1154	582	1494	100	39	262	1	1		FOR	1	1	sgmgfb-contig_1421	1e-114	405	193	1529	9	3	10			2.86	Y			CYT		21.903	6.52			0.063	0.615	0.423	S	5	ExpAA=0.16 First60=0.16 PredHel=0 Topology=o	0
GM-748	Annexin	h/pe	GM-748	M	*	324	Annexin-B9 (Annexin-9) (Annexin IX), putative /note=product assignment based on	0	cn8554	1933	975	1276	100	76	134	1	1		FOR	1	1	sgmgfb-contig_630	1e-179	621	324	1465	13	11	12							CYT		36.161	4.9			0.058	0.09	0.896	_	1	ExpAA=0.00 First60=0.00 PredHel=0 Topology=o	0
GM-1595	Annexin	h/pe	GM-1595	M	*	322	Annexin-B11, putative /note=product assignment based on the similarity to	0	cn4864	1913	969	1865	99	52	561	1	1		FOR	1	1	sgmgfb-contig_1574	0	645	322	1664	7	10	1							CYT		36.612	6.47			0.132	0.119	0.823	_	2	ExpAA=0.00 First60=0.00 PredHel=0 Topology=o	0
GM-1019	Annexin 1	h/cs	GM-1019	M	*	319	Annexin-B10 (Annexin-10) (Annexin X), putative /note=product assignment based on	0	cn5939	1895	960	1384	99	69	166	1	1		FOR	1	1	sgmgfb-contig_946	0	634	319	1513	5	14	11							CYT		35.692	4.95			0.052	0.086	0.93	_	1	ExpAA=0.00 First60=0.00 PredHel=0 Topology=o	0
GM-2820_1	Predicted assembly/vacuolar sorting protein	h/pe	GM-2820_1	M	*	212	ENSANGP00000019038, putative /note=cluster composed of ESTs from adult midgut	0	cn107	1245	640	1930	99	33	71	1	1		FOR	1	1	sgmgfb-contig_2524	1e-115	409	212	1950	6	3	2							CYT		23.954	5.4			0.228	0.054	0.811	_	3	ExpAA=0.00 First60=0.00 PredHel=0 Topology=o	0
GM-2956	Vacuolar assembly/sorting protein DID4	h/pe	GM-2956	M	*	243	Charged multivesicular body protein 2a, putative /note=product assignment based	0	cn6484	1451	732	1259	100	58	264	1	1		FOR	1	1	sgmgfb-contig_2662	1e-133	468	243	1339	0	6	6							CYT		26.852	5.71			0.11	0.048	0.923	_	1	ExpAA=0.01 First60=0.00 PredHel=0 Topology=o	0
GM-4654	Clathrin adaptor complex, small subunit	h/pe	GM-4654	M	*	157	Clathrin-associated adaptor complex AP-1 small chain sigma1, putative	0	cn7183	910	463	985	99	47	195	12	1		FOR	1	1	sgmgfb-contig_4324	4e-89	321	157	916	0	4	2							CYT		18.571	6.15			0.869	0.117	0.075	M	2	ExpAA=0.00 First60=0.00 PredHel=0 Topology=o	0
GM-3539	Clathrin adaptor complex, small subunit	h/pe	GM-3539	M	*	191	orange, putative /note=product assignment based on the similarity to Drosophila	0	cn3152	1142	576	1617	100	36	113	1	1		FOR	1	1	sgmgfb-contig_3244	1e-106	380	191	1573	3	2	3							CYT		21.727	5.35			0.447	0.064	0.539	_	5	ExpAA=0.04 First60=0.00 PredHel=0 Topology=o	0
GM-2107	Adaptor complexes medium subunit family	h/pe	GM-2107	M	*	429	CG9388-PA (LD31377p) (Clathrin-associated protein) (Clathrin- associated	0	cn6234	2535	1291	2567	99	50	213	1	1		FOR	1	1	sgmgfb-contig_1825	0	854	429	2521	5	6	6							CYT		49.397	7.65			0.33	0.115	0.478	_	5	ExpAA=1.03 First60=0.00 PredHel=0 Topology=o	0
GM-1141	adaptor protein complex AP-2, mu1	h/pe	GM-1141	M	*	437	Clathrin adaptor protein AP-50 (Fragment), putative /note=product assignment	0	cn741	2605	1314	3658	100	36	179	1	1		FOR	1	1	sgmgfb-contig_986	0	870	437	2632	6	10	5							CYT		50.017	9.54			0.286	0.062	0.741	_	3	ExpAA=0.10 First60=0.00 PredHel=0 Topology=o	0
GM-1315	KDEL receptor	h/pe	GM-1315	M	*	212	ER lumen protein retaining receptor, putative /note=product assignment based on	0	cn3252	1267	639	1609	100	40	289	1	1		FOR	1	1	sgmgfb-contig_1104	1e-119	422	212	1636	6	15	6							SIG	29-30	24.529	8.85	21.213	7.93	0.11	0.94	0.02	S	1	ExpAA=121.76 First60=27.69 PredHel=6 Topology=i2-24o58-80i92-109o119-138i151-168o178-200i	6	56.1
GM-1731	Putative cargo transport protein EMP24 (p24 protein family)	h/pe	GM-1731	M	*	207	Copii-coated vesicle membrane protein P24, putative /note=product assignment	0	cn2516	1227	623	2707	99	23	1798	2	1		FOR	1	1	sgmgfb-contig_3493	1e-116	414	207	1068	2	2	4							SIG	23-24	23.7	5.35	20.879	5.24	0.017	0.955	0.06	S	1	ExpAA=42.68 First60=16.73 PredHel=2 Topology=o5-27i175-197o	2	21.3
GM-1357	transmembrane emp24 domain containing 3	h/pe	GM-1357	M	*	222	Transmembrane emp24 domain-containing protein 7 precursor, putative	0	cn1196	1326	669	1283	100	52	296	1	1		FOR	1	1	sgmgfb-contig_1128	1e-128	452	222	1276	5	21	0			0.61	Y	5.54928	Y	SIG	31-32	25.5	5.21	21.779	4.99	0.027	0.981	0.024	S	1	ExpAA=41.91 First60=19.87 PredHel=2 Topology=i13-32o183-205i	2	18.5
GM-2905	Signal peptidase complex subunit	h/pe	GM-2905	M	*	179	Signal peptidase complex subunit 3, putative /note=product assignment based on	0	cn10017	1047	540	1128	99	48	309	1	1		FOR	1	1	sgmgfb-contig_2618	1e-103	368	179	1235	1	3	3							BL	33-34	20.373	7.72	16.738	7.03	0.028	0.883	0.114	S	2	ExpAA=24.26 First60=22.40 PredHel=1 Topology=o10-32i	1	12.3
GM-2906	Signal peptidase complex subunit	h/pe	GM-2906	M	*	179	Signal peptidase complex subunit 3, putative /note=product assignment based on	0	cn10017	1070	540	1128	100	48	309	1	1		FOR	1	1	sgmgfb-contig_2618	1e-104	372	179	1235	1	3	3							BL	33-34	20.312	7.72	16.736	7.03	0.029	0.874	0.115	S	2	ExpAA=24.32 First60=22.40 PredHel=1 Topology=o10-32i	1	12.3
GM-4833	Membrane protein involved in organellar division	h/pe	GM-4833	M	*	154	RE29957p (CG17510-PA, isoform A), putative /note=product assignment based on the	0	cn2317	850	465	806	98	58	100	1	1		FOR	1	1	sgmgfb-contig_4491	7e-84	304	154	767	0	1	0							CYT		17.75	5.67			0.062	0.05	0.955	_	1	ExpAA=22.30 First60=0.00 PredHel=1 Topology=o124-146i	1	14.3
GM-529	Translocon-associated complex TRAP, alpha subunit	h/pe	GM-529	M	*	298	CG32701-PA (LD26546p), putative /note=product assignment based on the similarity	0	cn10674	1770	897	1900	99	47	194	1	1		FOR	1	1	sgmgfb-contig_428	1e-170	592	298	1501	21	12	6	0.473021	Y					SIG	17-18	33.117	4.82	31.155	4.76	0.01	0.956	0.114	S	1	ExpAA=36.55 First60=13.87 PredHel=1 Topology=o201-223i	1	7.4
GM-528	Translocon-associated complex TRAP, alpha subunit	h/pe	GM-528	M	*	282	Signal sequence receptor, putative /note=product assignment based on the	0	cn10673	1467	764	838	98	91	75	1	1		FOR	1	1	sgmgfb-contig_427	1e-160	558	282	1672	6	8	5							SIG	17-18	31.112	4.8	29.153	4.73	0.011	0.957	0.113	S	1	ExpAA=37.77 First60=15.07 PredHel=2 Topology=i5-22o185-207i	2	13.8
GM-1096	Protein involved in glucose derepression and pre-vacuolar endosome protein sorting	h/pe	GM-1096	M	*	234	Charged multivesicular body protein 4c (Chromatin-modifying protein 4c)	0	cn2315	1398	705	1396	100	51	209	1	1		FOR	1	1	sgmgfb-contig_933	1e-129	454	234	1440	7	14	10							CYT		26.046	4.67			0.184	0.061	0.778	_	3	ExpAA=0.00 First60=0.00 PredHel=0 Topology=o	0
GM-1106	Synaptobrevin/VAMP-like protein	h/pe	GM-1106	M	*	220	RH15778p (CG1599-PA), putative /note=product assignment based on the similarity	0	cn3797	1314	663	2724	100	24	1667	1	1		REV	1	1	sgmgfb-contig_962	1e-123	437	220	1551	12	6	5	0.472088	Y					CYT		25.349	8.74			0.224	0.105	0.605	_	4	ExpAA=25.05 First60=0.00 PredHel=1 Topology=o190-212i	1	10
GM-1157	Translocation protein 1	h/pe	GM-1157	M	*	396	Drosophila translocation protein 1, putative /note=product assignment based on	0	cn2605	2315	1192	1906	99	63	131	1	1		FOR	1	1	sgmgfb-contig_1005	0	798	396	1956	7	12	0							CYT		45.302	8.79			0.122	0.056	0.885	_	2	ExpAA=48.55 First60=0.00 PredHel=2 Topology=i211-233o248-270i	2	11.1
GM-1248	Vesicle-associated membrane protein-associated protein A	h/pe	GM-1248	M	*	248	Vesicle-associated membrane protein-associated protein A (VAMP- associated	0	cn2263	1481	747	2843	100	26	479	1	1		FOR	1	1	sgmgfb-contig_1337	1e-142	497	248	2433	9	3	11			2.99	Y			CYT		28.164	8.3			0.186	0.04	0.853	_	2	ExpAA=21.36 First60=0.00 PredHel=1 Topology=o225-247i	1	8.9
GM-1298	Protein similar to predicted member of the intramitochondrial sorting protein family	h/pe	GM-1298	M	*	237	Protein preli-like, putative /note=product assignment based on the similarity to	0	cn10364	1415	714	2020	100	35	435	1	1		FOR	1	1	sgmgfb-contig_1082	1e-138	486	237	2037	11	8	7							CYT		27.43	9.76			0.092	0.066	0.872	_	2	ExpAA=0.03 First60=0.00 PredHel=0 Topology=o	0
GM-1420	Protein required for fusion of vesicles in vesicular transport, alpha-SNAP	h/pe	GM-1420	M	*	292	Soluble NSF attachment protein (SNAP) (N-ethylmaleimide-sensitive factor	0	cn9771	1742	879	1763	100	50	158	1	1		FOR	1	1	sgmgfb-contig_1176	1e-169	589	292	1828	7	13	3							CYT		33.062	5.65			0.105	0.07	0.905	_	1	ExpAA=0.00 First60=0.00 PredHel=0 Topology=o	0
GM-1718	Signal recognition particle, subunit Srp72	h/pe	GM-1718	M	*	655	SRP72 RNA-binding, putative /note=product assignment based on predicted InterPro	0	cn2051	3717	1968	2197	98	90	96	1	1		FOR	1	1	sgmgfb-contig_1665	0	1294	655	2167	8	6	5							CYT		74.146	9.35			0.064	0.061	0.933	_	1	ExpAA=0.00 First60=0.00 PredHel=0 Topology=o	0
GM-1720	Translocon-associated complex TRAP, beta subunit	h/pe	GM-1720	M	*	190	CG5474-PA (BcDNA.LD10457), putative /note=product assignment based on the	0	cn1845	1136	573	1137	100	50	106	1	1		FOR	1	1	sgmgfb-contig_1475	1e-108	384	190	1125	6	3	12			2.73	Y			SIG	20-21	21.462	8.43	19.198	7.16	0.062	0.816	0.184	S	2	ExpAA=21.94 First60=0.00 PredHel=1 Topology=o152-174i	1	11.6
GM-1734	Vesicle coat protein clathrin, light chain	h/pe	GM-1734	M	*	223	Clathrin light chain (dClc), putative /note=product assignment based on the	0	Tse73h04.q1c	1332	672	1080	100	62	291	1	1		FOR	1	1	sgmgfb-contig_2145	1e-124	438	223	1015	4	11	0							CYT		24.545	4.81			0.075	0.067	0.927	_	1	ExpAA=0.00 First60=0.00 PredHel=0 Topology=o	0
GM-1901	Translocase of outer mitochondrial membrane complex, subunit TOM22	h/pe	GM-1901	M	*	135	ENSANGP00000021073, putative /note=product assignment based on the similarity to	0	cn1307	809	408	1889	100	22	465	1	1		FOR	1	1	sgmgfb-contig_1651	9e-75	273	135	2225	8	1	10			4.94	Y			CYT		14.914	4.7			0.097	0.057	0.912	_	1	ExpAA=17.47 First60=0.01 PredHel=0 Topology=o	0
GM-1902	Predicted member of the intramitochondrial sorting protein family	h/pe	GM-1902	M	*	215	Protein slowmo, putative /note=product assignment based on the similarity to	0	cn8563	1285	648	1393	100	47	222	1	1		FOR	1	1	sgmgfb-contig_1976	1e-125	442	215	1556	6	1	9			4.16	Y			CYT		24.508	8.82			0.056	0.143	0.877	_	2	ExpAA=0.00 First60=0.00 PredHel=0 Topology=o	0
GM-1948	40 kDa farnesylated protein associated with peroxisomes	h/pe	GM-1948	M	*	290	GM14611p, putative /note=product assignment based on the similarity to	0	cn9344	1715	873	1356	99	64	200	1	1		FOR	1	1	sgmgfb-contig_1885	1e-164	571	290	1297	5	1	9			3.9	Y			CYT		31.947	4.28			0.05	0.059	0.957	_	1	ExpAA=0.00 First60=0.00 PredHel=0 Topology=o	0
GM-1993	Signal recognition particle receptor, alpha subunit	h/pe	GM-1993	M	*	618	Signal recognition particle receptor subunit alpha homolog (SR-alpha) (Docking	0	cn172	3681	1857	2147	100	86	87	1	1		FOR	1	1	sgmgfb-contig_1818	0	1211	618	2140	11	4	2							CYT		68.674	7.19			0.033	0.446	0.647	_	4	ExpAA=0.34 First60=0.00 PredHel=0 Topology=o	0
GM-2010	SNARE protein PEP12/VAM3/Syntaxin 7/Syntaxin 17	h/pe	GM-2010	M	*	285	Syntaxin 7, putative /note=product assignment based on the similarity to	0	cn853	1701	858	1539	100	56	620	1	1		FOR	1	1	sgmgfb-contig_1735	1e-159	554	285	1567	4	13	0							CYT		32.208	7.74			0.095	0.046	0.926	_	1	ExpAA=21.19 First60=0.00 PredHel=1 Topology=i262-284o	1	7.7
GM-2042	Protein transporter of the TRAM (translocating chain-associating membrane) superfamily	h/pe	GM-2042	M	*	366	CG11642-PA, isoform A (Cg11642-pb, isoform b) (LD27659p), putative	0	cn6318	2175	1101	1643	99	67	237	1	1		FOR	1	1	sgmgfb-contig_1767	0	729	366	1685	5	8	5							CYT		41.863	9.37			0.375	0.275	0.372	M	5	ExpAA=134.34 First60=2.66 PredHel=6 Topology=i86-108o128-147i203-221o226-248i260-282o292-314i	6	34.2
GM-2060	Transport and Golgi organization protein	h/pe	GM-2060	M	*	387	GA20974-PA (Fragment), putative /note=product assignment based on the similarity	0	cn4532	2244	1164	1383	99	84	82	1	1		FOR	1	1	sgmgfb-contig_1900	0	771	387	1383	0	5	2							CYT		44.274	5.39			0.068	0.114	0.898	_	2	ExpAA=0.00 First60=0.00 PredHel=0 Topology=o	0
GM-2109	Mitochondrial Fe/S cluster exporter, ABC superfamily	h/pe	GM-2109	M	*	722	ABC transporter related, putative /note=product assignment based on predicted	0	cn2071	4252	2172	2591	99	84	62	1	1		FOR	1	1	sgmgfb-contig_1826	0	1413	722	2643	6	8	2							CYT		78.895	9.53			0.589	0.025	0.526	M	5	ExpAA=127.24 First60=0.00 PredHel=6 Topology=i158-180o195-217i270-292o302-324i386-408o423-442i	6	17.9
GM-2230	Rab GTPase interacting factor, Golgi membrane protein	h/pe	GM-2230	M	*	256	Protein YIPF5 (YIP1 family member 5), putative /note=product assignment based on	0	cn6564	1528	771	1231	100	63	272	1	1		FOR	1	1	sgmgfb-contig_1922	1e-149	521	256	1283	0	11	5							CYT		28.038	4.05			0.109	0.043	0.918	_	1	ExpAA=98.30 First60=0.00 PredHel=4 Topology=o145-167i174-196o206-228i237-255o	4	32.8
GM-2296	Reticulon	h/pe	GM-2296	M	*	235	Reticulon-4 (Neurite outgrowth inhibitor) (Nogo protein), putative	0	cn12963	1221	644	825	99	78	182	1	1		FOR	1	1	sgmgfb-contig_2781	1e-130	459	235	1188	4	2	1							ANC		26.32	9.23			0.071	0.698	0.45	S	4	ExpAA=53.48 First60=18.64 PredHel=2 Topology=i41-63o149-171i	2	18.7
GM-2338	Prenylated rab acceptor 1	h/pe	GM-2338	M	*	192	Prenylated RAB acceptor 1 (Prenylated rab acceptor), putative /note=product	0	cn8637	1148	579	996	100	58	252	1	1		FOR	1	1	sgmgfb-contig_2028	1e-105	375	192	1015	2	6	8							CYT		21.558	6.9			0.154	0.07	0.888	_	2	ExpAA=50.08 First60=0.00 PredHel=2 Topology=i85-107o136-158i	2	22.9
GM-2410	Synaptobrevin/VAMP-like protein SEC22	h/pe	GM-2410	M	*	211	ENSANGP00000016192, putative /note=cluster composed of ESTs from adult midgut	0	cn13938	1261	636	2469	100	26	203	1	1		FOR	1	1	sgmgfb-contig_2104	1e-118	419	211	1100	7	6	2							BL	13-14	24.593	9.15	23.203	9.15	0.04	0.546	0.524	S	5	ExpAA=20.68 First60=0.01 PredHel=1 Topology=i191-210o	1	9
GM-2429	Golgi reassembly stacking protein GRASP65, contains PDZ domain	h/pe	GM-2429	M	*	490	Golgi reassembly stacking protein 2 (Grasp2), putative /note=product assignment	0	cn1837	2904	1473	1864	99	79	169	1	1		FOR	1	1	sgmgfb-contig_2120	0	980	490	1919	5	8	0							CYT		52.442	4.77			0.097	0.08	0.876	_	2	ExpAA=0.00 First60=0.00 PredHel=0 Topology=o	0
GM-2471	Signal peptide protease	h/pe	GM-2471	M	*	385	ENSANGP00000016672 (Fragment), putative /note=cluster composed of ESTs from	0	cn4111	2248	1158	1762	99	66	135	1	1		FOR	1	1	sgmgfb-contig_2346	0	764	385	1759	4	3	4							CYT		43.025	9.37			0.178	0.118	0.761	_	3	ExpAA=170.26 First60=19.18 PredHel=8 Topology=i42-64o84-106i113-135o169-188i212-234o268-287i300-322o327-346i	8	43.4
GM-2506	Medium subunit of clathrin adaptor complex	h/pe	GM-2506	M	*	520	Coatomer complex COPI delta-COP subunit (Fragment), putative /note=product	0	cn12397	3098	1563	2031	100	77	226	1	1		FOR	1	1	sgmgfb-contig_2211	0	1023	520	1885	9	3	2							CYT		58.016	5.76			0.342	0.213	0.338	M	5	ExpAA=0.00 First60=0.00 PredHel=0 Topology=o	0
GM-2526	Secretory carrier membrane protein	h/pe	GM-2526	M	*	340	Secretory carrier membrane protein 1, putative /note=product assignment based on	0	cn776	2028	1023	1440	100	71	219	1	1		FOR	1	1	sgmgfb-contig_2543	0	692	340	1483	5	2	3							CYT		38.812	5.85			0.063	0.089	0.927	_	1	ExpAA=88.54 First60=0.00 PredHel=4 Topology=i157-179o189-206i219-241o261-283i	4	24.4
GM-2695	Cytosolic sorting protein GGA2/TOM1	h/pe	GM-2695	M	*	516	Target of Myb protein 1, putative /note=product assignment based on the	0	cn879	2968	1497	1791	100	84	193	1	1		FOR	1	1	sgmgfb-contig_2906	0	1018	516	1779	7	3	0							CYT		56.686	4.85			0.245	0.071	0.693	_	3	ExpAA=0.02 First60=0.00 PredHel=0 Topology=o	0
GM-2715	Vacuolar sorting protein/ubiquitin receptor VPS23	h/pe	GM-2715	M	*	416	CG9712-PA (Tumor suppressor protein 101), putative /note=product assignment	0	cn1288	2480	1251	1619	100	77	132	1	1		FOR	1	1	sgmgfb-contig_2419	0	836	416	1643	6	7	0							CYT		46.379	6.11			0.063	0.049	0.946	_	1	ExpAA=0.02 First60=0.00 PredHel=0 Topology=o	0
GM-2725	Signal peptidase I	h/pe	GM-2725	M	*	185	Signal peptidase complex catalytic subunit SEC11C, putative /note=product	0	cn1729	1106	558	1435	100	39	153	1	1		FOR	1	1	sgmgfb-contig_2430	1e-103	369	185	1360	8	3	2							CYT		21.159	8.8			0.105	0.144	0.86	_	2	ExpAA=29.56 First60=21.05 PredHel=1 Topology=i28-50o	1	11.9
GM-2744	Signal recognition particle, subunit Srp54	h/pe	GM-2744	M	*	508	Signal recognition particle 54 kDa protein (SRP54), putative /note=product	0	cn2282	3027	1527	2208	100	69	158	1	1		FOR	1	1	sgmgfb-contig_2455	0	999	508	2278	5	4	4							CYT		55.878	9.05			0.176	0.096	0.685	_	3	ExpAA=0.51 First60=0.00 PredHel=0 Topology=o	0
GM-2836	Mannose lectin ERGIC-53, involved in glycoprotein traffic - truncated	h/pe	GM-2836	I	*	485	CG6822-PA, isoform A (Cg6822-pb, isoform b) (LD43551p) (Rhea), putative	0	cn561	2563	1305	1390	99	94	86	1	1		FOR	1	1	sgmgfb-contig_2907	0	998	485	2122	7	3	0							IND		54.896	5.79			0.126	0.08	0.821	_	2	ExpAA=22.61 First60=0.00 PredHel=1 Topology=o451-473i	1	4.5
GM-2846	Vacuolar protein sorting-associated protein 26 (VPS26 protein homolog)	h/pe	GM-2846	M	*	471	Vacuolar protein sorting-associated protein 26 (VPS26 protein homolog),	0	cn4724	2807	1416	1946	100	73	187	1	1		FOR	1	1	sgmgfb-contig_2551	0	947	471	1927	6	2	4							CYT		52.589	5.5			0.062	0.096	0.919	_	1	ExpAA=0.00 First60=0.00 PredHel=0 Topology=o	0
GM-2857	Translocon-associated complex TRAP, delta subunit	h/pe	GM-2857	M	*	169	GM12291p (CG9035-PA) (RE71510p), putative /note=product assignment based on the	0	cn1613	995	510	907	99	56	152	1	1		FOR	1	1	sgmgfb-contig_2743	2e-93	335	169	925	6	5	0							SIG	20-21	18.457	9.08	16.156	8.99	0.099	0.86	0.064	S	2	ExpAA=21.85 First60=4.36 PredHel=0 Topology=o	0
GM-2995	Lectin VIP36, involved in the transport of glycoproteincarrying high mannose-type glycans	h/pe	GM-2995	M	*	324	Vesicular integral-membrane protein VIP36 precursor (Lectin, mannose- binding	0	cn13866	1925	975	1466	99	67	141	1	1		FOR	1	1	sgmgfb-contig_3130	0	684	324	1480	3	3	2							SIG	25-26	37.293	6.73	34.448	6.72	0.021	0.924	0.117	S	1	ExpAA=34.77 First60=4.86 PredHel=1 Topology=o292-314i	1	6.8
GM-3072	Vacuolar sorting protein VPS45/Stt10 (Sec1 family)	h/pe	GM-3072	M	*	575	ENSANGP00000014333 (Fragment), putative /note=product assignment based on the	0	cn2287	3396	1717	1918	99	90	72	1	1		FOR	1	1	sgmgfb-contig_2785	0	1131	575	1984	5	6	0							CYT		65.913	7.63			0.096	0.097	0.848	_	2	ExpAA=0.01 First60=0.00 PredHel=0 Topology=o	0
GM-3092	Protein involved in vacuolar protein sorting	h/pe	GM-3092	M	*	227	ENSANGP00000010006, putative /note=product assignment based on the similarity to	0	cn13999	1356	684	1073	100	64	175	1	1		FOR	1	1	sgmgfb-contig_2810	1e-126	447	227	1030	2	1	5							CYT		25.349	4.63			0.176	0.053	0.815	_	2	ExpAA=0.00 First60=0.00 PredHel=0 Topology=o	0
GM-3148	Membrane protein involved in ER to Golgi transport	h/pe	GM-3148	M	*	201	ENSANGP00000012560, putative /note=product assignment based on the similarity to	0	cn4921	1142	606	1615	98	38	280	1	1		FOR	1	1	sgmgfb-contig_2865	1e-112	399	201	1681	2	7	2							CYT		22.359	9.34			0.065	0.095	0.941	_	1	ExpAA=88.94 First60=0.00 PredHel=4 Topology=o68-90i97-119o129-148i155-177o	4	42.3
GM-3171	Transporter	h/pe	GM-3171	M	*	255	NECAP-like protein CG9132, putative /note=product assignment based on the	0	cn12273	749	737	1785	100	41	117	1	2	NOINT	FOR	1	1	sgmgfb-contig_3105	1e-150	524	255	1874	0	10	0			0.47	Y			CYT		27.797	8.75			0.084	0.13	0.826	_	2	ExpAA=0.00 First60=0.00 PredHel=0 Topology=o	0
GM-3293	Translocon-associated complex TRAP, gamma subunit	h/pe	GM-3293	M	*	191	Translocon-associated protein subunit gamma (TRAP-gamma) (Signal sequence	0	cn3285	1142	576	1692	100	34	102	1	1		FOR	1	1	sgmgfb-contig_2994	1e-105	374	191	1397	2	4	4							CYT		21.984	9.55			0.103	0.199	0.789	_	3	ExpAA=83.44 First60=20.22 PredHel=4 Topology=i37-56o61-83i142-161o166-185i	4	41.4
GM-3372	Peroxisomal biogenesis protein (peroxin 16)	h/pe	GM-3372	M	*	353	GA17796-PA (Fragment), putative /note=product assignment based on the similarity	0	cn4463	2105	1062	1339	100	79	55	1	1		FOR	1	1	sgmgfb-contig_3066	0	699	353	1426	1	3	6							CYT		40.995	9.73			0.063	0.156	0.833	_	2	ExpAA=5.99 First60=0.23 PredHel=0 Topology=o	0
GM-3497	Mitochondrial import inner membrane translocase, subunit TIM23	h/pe	GM-3497	M	*	207	Mitochondrial import inner membrane translocase subunit Tim23, putative	0	cn1945	1237	624	951	100	66	179	1	1		FOR	1	1	sgmgfb-contig_3194	1e-117	414	207	890	5	3	0							CYT		22.254	9.1			0.087	0.036	0.946	_	1	ExpAA=58.57 First60=0.06 PredHel=3 Topology=i72-94o124-143i176-195o	3	29
GM-3623	COPII vesicle protein	h/pe	GM-3623	M	*	418	ENSANGP00000003384 (Fragment), putative /note=product assignment based on the	0	cn13302	2484	1257	1492	99	84	106	1	1		FOR	1	1	sgmgfb-contig_3883	0	828	418	1515	1	1	5							CYT		47.791	5.75			0.202	0.067	0.791	_	3	ExpAA=24.70 First60=1.85 PredHel=1 Topology=o324-346i	1	5.3
GM-3901	Predicted small GTPase involved in nuclear protein import	h/pe	GM-3901	M	*	387	Gtr1/RagA G protein, putative /note=product assignment based on predicted	0	cn4322	2300	1164	1535	99	76	181	1	1		FOR	1	1	sgmgfb-contig_3589	0	775	387	1666	1	4	2							CYT		44.073	4.56			0.031	0.114	0.969	_	1	ExpAA=0.00 First60=0.00 PredHel=0 Topology=o	0
GM-4126	SNARE protein SED5/Syntaxin 5	h/pe	GM-4126	M	*	475	Syntaxin-5 (Sed5 protein) (dSed5), putative /note=product assignment based on	0	cn2647	2831	1428	1943	100	73	300	1	1		FOR	1	1	sgmgfb-contig_3777	0	917	475	1953	3	2	2							CYT		53.859	5.56			0.333	0.011	0.823	_	3	ExpAA=20.86 First60=0.00 PredHel=1 Topology=o452-474i	1	4.6
GM-4620	Sec61 protein translocation complex, beta subunit	h/pe	GM-4620	M	*	98	Transport protein SEC61 beta subunit (Protein translocation complex beta	1e-166	cn6207	581	297	1171	99	25	155	1	1		FOR	1	1	sgmgfb-contig_4292	3e-52	198	98	1080	0	2	0							CYT		10.03	11.43			0.468	0.051	0.588	_	5	ExpAA=22.54 First60=0.09 PredHel=1 Topology=o70-92i	1	22.4
GM-4697	SNAP-25 (synaptosome-associated protein) component of SNARE complex - truncated	h/pe	GM-4697	M		210	Synaptosomal-associated protein 25 (SNAP-25) (Synaptosomal-associated 25 kDa	0	cn5805	1245	628	1159	100	54	214	1	1		FOR	1	1	sgmgfb-contig_4848	3e-14	73.6	222	1140	3	1	0							CYT		23.478	4.5			0.058	0.064	0.943	_	1	ExpAA=0.00 First60=0.00 PredHel=0 Topology=o	0
GM-4840	Nuclear pore complex, Nup88/rNup84 component	h/pe	GM-4840	M	*	450	Nuclear pore complex protein Nup88 (Nucleoporin Nup88) (88 kDa nuclear pore	0	cn11502	2652	1354	1462	99	93	12	1	1		FOR	1	1	sgmgfb-contig_4495	0	883	450	1481	3	2	0							CYT		51.658	5.72			0.062	0.153	0.864	_	2	ExpAA=3.42 First60=0.08 PredHel=0 Topology=o	0
GM-4905	emp24/gp25L/p24 family of membrane trafficking proteins	h/pe	GM-4905	M	*	216	hypothetical protein /note=cluster composed of ESTs from adult salivary tissue	0	cn14968	1291	651	976	100	67	91	1	1		FOR	1	1	sgmgfb-contig_4561	1e-124	439	216	1016	1	2	2							SIG	20-21	25.269	6.76	22.989	6.48	0.025	0.953	0.052	S	1	ExpAA=39.75 First60=20.30 PredHel=2 Topology=o4-26i184-203o	2	19
GM-4919	golgi phosphoprotein 3	h/pe	GM-4919	M	*	298	Golgi phosphoprotein 3 (Coat-protein GPP34) (Trans-Golgi protein GMx33),	0	cn10849	1770	897	1287	99	70	342	1	1		FOR	1	1	sgmgfb-contig_4581	1e-173	601	298	1360	1	1	2							CYT		33.987	5.46			0.316	0.034	0.712	_	4	ExpAA=0.13 First60=0.00 PredHel=0 Topology=o	0
GM-4935	Signal recognition particle, subunit Srp68 - truncated	h/pe	GM-4935	E	*	576	GA18632-PA (Fragment), putative /note=product assignment based on the similarity	0	cn3919	3424	1731	1911	99	91	43	1	1		FOR	1	1	sgmgfb-contig_4594	0	1156	576	1944	1	2	2							CYT		66.688	8.79			0.06	0.119	0.881	_	2	ExpAA=0.03 First60=0.00 PredHel=0 Topology=o	0
GM-5207	SNAP-25 (synaptosome-associated protein) component of SNARE complex	h/pe	GM-5207	M	*	284	Synaptosomal-associated protein 29 (SNAP-29) (Vesicle-membrane fusion protein	0	cn346	1657	856	1155	99	74	226	1	1		FOR	1	1	sgmgfb-contig_4848	1e-161	563	284	1140	3	1	0							CYT		32.67	5.87			0.074	0.053	0.941	_	1	ExpAA=0.00 First60=0.00 PredHel=0 Topology=o	0
GM-5238	SNARE protein GS28	h/pe	GM-5238	M	*	225	Probable 28 kDa Golgi SNARE protein (Golgi SNAP receptor complex member 1),	0	cn1105	1340	676	1088	100	62	277	3	1		FOR	1	1	sgmgfb-contig_4889	1e-122	434	225	1211	2	2	0							CYT		25.346	9.3			0.168	0.032	0.888	_	2	ExpAA=19.55 First60=0.00 PredHel=1 Topology=i205-224o	1	8.4
GM-5253	Translocase of outer mitochondrial membrane complex, subunit TOM37/Metaxin 1	h/pe	GM-5253	M	*	325	Metaxin-1 homolog, putative /note=product assignment based on the similarity to	0	cn13172	1931	978	1416	99	69	163	1	1		FOR	1	1	sgmgfb-contig_4900	0	668	325	1392	2	2	0							CYT		37.568	6.75			0.043	0.29	0.737	_	3	ExpAA=22.49 First60=0.01 PredHel=1 Topology=o280-299i	1	5.8
GM-5452	Nuclear pore complex component (sc Seh1)	h/pe	GM-5452	M	*	358	Sec13-like protein, putative /note=product assignment based on the similarity to	0	cn12245	2131	1075	1198	100	90	40	3	1		FOR	1	1	sgmgfb-contig_5116	0	741	358	1334	1	1	2							CYT		40.038	6.71			0.056	0.091	0.921	_	1	ExpAA=0.02 First60=0.00 PredHel=0 Topology=o	0
GM-5473	SNARE protein TLG2/Syntaxin 16	h/pe	GM-5473	M	*	344	Syntaxin, N-terminal domain containing protein, putative /note=product	0	cn12925	2010	1030	1192	99	86	144	1	1		FOR	1	1	sgmgfb-contig_5143	0	674	344	1280	1	3	0							CYT		40.196	5.71			0.334	0.046	0.701	_	4	ExpAA=19.26 First60=0.00 PredHel=1 Topology=i324-341o	1	4.9
GM-5578	Sorting nexin protein SNX27 - truncated	h/pe	GM-5578	P	*	465	CG5734-PA (LD15323p), putative /note=product assignment based on the similarity	0	cn12400	2637	1402	1663	99	84	20	1	1		FOR	1	1	sgmgfb-contig_5234	0	927	465	1699	2	2	0							IND		53.053	5.35			0.342	0.044	0.635	_	4	ExpAA=0.00 First60=0.00 PredHel=0 Topology=o	0
GM-6145	SNARE protein TLG1/Syntaxin 6	h/pe	GM-6145	M	*	242	Syntaxin 8 family protein, putative /note=product assignment based on predicted	0	cn9965	1429	729	1108	99	66	193	1	1		FOR	1	1	sgmgfb-contig_5758	1e-132	466	242	1118	1	2	0							CYT		27.32	5.17			0.106	0.046	0.916	_	1	ExpAA=19.06 First60=0.00 PredHel=1 Topology=i222-241o	1	7.9
GM-6382	Ran-binding protein 3 (RanBP3)	h/pe	GM-6382	M	*	439	Ran-binding protein 3 (RanBP3), putative /note=product assignment based on the	0	cn4554	2561	1320	1497	99	88	142	1	1		FOR	1	1	sgmgfb-contig_6002	0	860	439	1502	1	2	0							CYT		47.772	4.94			0.058	0.072	0.956	_	1	ExpAA=0.00 First60=0.00 PredHel=0 Topology=o	0
GM-6434	Preprotein translocase, gamma subunit	h/pe	GM-6434	M	*	68	Protein transport protein SEC61 gamma-2 subunit, putative /note=product	1e-115	cn4798	410	207	935	100	22	299	1	1		FOR	1	1	sgmgfb-contig_6049	6e-35	140	68	756	1	1	1							ANC		7.685	9.86			0.233	0.093	0.749	_	3	ExpAA=22.15 First60=21.90 PredHel=1 Topology=o36-58i	1	32.4
GM-6440	V-SNARE	h/pe	GM-6440	M	*	130	Vesicle transport v-SNARE, putative /note=product assignment based on predicted	0	cn11464	779	393	928	100	42	123	1	1		FOR	1	1	sgmgfb-contig_6052	8e-68	250	130	972	1	2	0							CYT		15.015	4.78			0.057	0.144	0.897	_	2	ExpAA=0.45 First60=0.45 PredHel=0 Topology=o	0
GM-649	sorting nexin 9	h/pe	GM-649	M	*	551	Sorting nexin DSH3PX1 (LD47602p) (CG6757-PA), putative /note=product assignment	0	cn1476	3283	1656	2288	100	72	115	1	1		FOR	1	1	sgmgfb-contig_518	0	1123	551	2153	7	4	4							CYT		63.463	5.58			0.057	0.185	0.818	_	2	ExpAA=0.00 First60=0.00 PredHel=0 Topology=o	0
GM-746	Vesicle coat complex COPII, subunit SEC23	h/pe	GM-746	M	*	788	CG1250-PA, isoform A (Cg1250-pb, isoform b), putative /note=product assignment	0	cn822	4692	2367	2627	100	90	102	1	1		FOR	1	1	sgmgfb-contig_594	0	1608	788	2673	12	16	15							CYT		88.316	6.53			0.092	0.045	0.938	_	1	ExpAA=0.12 First60=0.00 PredHel=0 Topology=o	0
GM-8726	galectin	h/pe	GM-8726	M	*	266	Galectin, galactose-binding lectin family protein, putative /note=product	0	cn12581	1548	801	977	99	82	119	1	1		FOR	1	1	sgmgfb-contig_8311	1e-156	545	266	1028	0	2	0							CYT		30.358	5.88			0.092	0.064	0.889	_	2	ExpAA=0.70 First60=0.00 PredHel=0 Topology=o	0
GM-8902	Vesicle transport protein USE1 (USE1-like protein)	h/pe	GM-8902	M	*	234	Vesicle transport protein USE1 (USE1-like protein), putative /note=product	0	cn10821	1289	705	1073	97	66	100	1	1		FOR	1	1	sgmgfb-contig_8471	1e-131	462	234	1114	0	2	0							CYT		27.451	9.44			0.077	0.083	0.9	_	1	ExpAA=21.76 First60=0.00 PredHel=1 Topology=o207-229i	1	9.4
GM-8913	Vesicle coat complex COPI, zeta subunit	h/pe	GM-8913	M	*	174	Coatomer subunit zeta-1 (Zeta-1 coat protein) (Zeta-1 COP), putative	0	cn11273	1041	525	916	100	57	169	1	1		FOR	1	1	sgmgfb-contig_8478	3e-96	345	174	870	0	2	0							CYT		19.969	4.85			0.05	0.058	0.956	_	1	ExpAA=0.59 First60=0.02 PredHel=0 Topology=o	0
GM-902	Putative cargo transport protein ERV29	h/pe	GM-902	M	*	270	Surfeit locus protein 4 homolog, putative /note=product assignment based on the	0	cn3137	1612	813	1319	100	62	253	1	1		FOR	1	1	sgmgfb-contig_783	1e-152	533	270	1420	2	22	6	2.66832	Y					CYT		30.504	9.08			0.084	0.45	0.727	_	4	ExpAA=129.72 First60=2.68 PredHel=6 Topology=i65-87o91-113i118-137o161-183i204-226o241-263i	6	47.8
GM-9083	Protein required for fusion of vesicles in vesicular transport, gamma-SNAP - truncated	h/pe	GM-9083	S	*	316	Gamma-soluble nsf attachment protein (Snap), putative /note=product assignment	0	cn8190	1742	951	1507	98	63	181	3	1		FOR	1	1	sgmgfb-contig_3562	7e-10	60.1	33	788	0	1	0							IND		35.272	4.95			0.079	0.073	0.927	_	1	ExpAA=0.00 First60=0.00 PredHel=0 Topology=o	0
GM-2532	Transport protein Sec61, alpha subunit - truncated	h/pe	GM-2532	Q	*	450	Sec61 protein (Fragment), putative /note=product assignment based on the	0	cn3941	2680	1352	2064	100	66	1	2	1		FOR	1	1	sgmgfb-contig_2227	0	889	450	2155	5	4	5							CYT		49.24	8.12			0.008	0.987	0.056	S	1	ExpAA=241.05 First60=33.93 PredHel=10 Topology=i7-29o49-71i92-112o117-139i213-235o255-277i290-312o327-349i387-409o414-436i	10	48.4
GM-3879	Vesicle coat complex COPI, epsilon subunit	h/pe	GM-3879	M	*	304	Coatomer subunit epsilon (Epsilon-coat protein) (Epsilon-COP), putative	0	cn8322	1806	915	1123	99	81	67	1	1		FOR	1	1	sgmgfb-contig_3570	1e-174	606	304	1133	2	4	2							CYT		34.97	4.77			0.071	0.1	0.92	_	1	ExpAA=1.33 First60=1.32 PredHel=0 Topology=o	0
GM-1154	Karyopherin (importin) alpha	h/pe/nuc	GM-1154	M	*	516	Importin alpha-4 subunit (Karyopherin alpha-4 subunit) (Importin alpha Q1),	0	cn5673	3075	1551	2825	100	55	658	1	1		FOR	1	1	sgmgfb-contig_1003	0	1027	516	2958	15	2	12	0.483634	Y	5.02	Y	0.476122	Y	CYT		57.551	4.96			0.134	0.035	0.921	_	2	ExpAA=0.00 First60=0.00 PredHel=0 Topology=o	0
GM-3583	Nuclear pore complex, p54 component (sc Nup57)	h/pe/nuc	GM-3583	M	*	569	Probable nucleoporin Nup54, putative /note=product assignment based on the	0	cn4462	3150	1653	1926	99	86	162	56	1		FOR	1	1	sgmgfb-contig_3553	0	1135	569	1914	3	3	0							CYT		61.904	8.85			0.825	0.017	0.31	M	3	ExpAA=1.55 First60=0.35 PredHel=0 Topology=o	0
GM-1989	Golgi protein involved in ER retention (RER)	h/pep	GM-1989	M	*	198	GA11240-PA (Fragment), putative /note=product assignment based on the similarity	0	cn5915	1183	597	1971	100	30	661	1	1		FOR	1	1	sgmgfb-contig_1712	1e-116	412	198	2044	7	7	4							ANC		23.4	9.56			0.235	0.225	0.595	_	4	ExpAA=63.02 First60=18.32 PredHel=3 Topology=o41-60i62-84o144-163i	3	30.3
GM-2403	Protein involved in membrane traffic (YOP1/TB2/DP1/HVA22 family)	h/pep	GM-2403	M	*	188	Receptor expression-enhancing protein 5 (Polyposis locus protein 1 homolog),	0	cn12253	1124	567	1039	100	55	144	1	1		FOR	1	1	sgmgfb-contig_2097	1e-110	391	188	1054	2	6	5							ANC		21.635	8.92			0.093	0.233	0.733	_	3	ExpAA=55.00 First60=10.13 PredHel=2 Topology=i50-72o101-130i	2	27.1
Transporters and storage
GM-2235	HEXAMERIN LSP-2 - truncated	h/tr hexamerin	GM-2235	R	*	447	Larval serum protein 2 precursor (LSP-2) (Hexamerin 2), putative /note=product	0	cn9193	1814	1059	1265	97	84	27	240	1		FOR	1	1	sgmgfb-contig_13629	2e-47	185	178	759	0	1	0							IND		52.083	6.1			0.269	0.102	0.437	_	5	ExpAA=0.00 First60=0.00 PredHel=0 Topology=o	0
GM-3137	Aquaporin (major intrinsic protein family)	h/tr aqua	GM-3137	M	*	248	Major intrinsic protein, putative /note=product assignment based on predicted	0	cn6372	1402	749	1629	99	46	369	1	2	EX	FOR	1	1	sgmgfb-contig_2854	1e-142	499	248	1535	1	5	1							CYT		26.518	7.69			0.084	0.365	0.793	_	3	ExpAA=128.47 First60=25.70 PredHel=6 Topology=i21-43o53-75i94-116o136-155i167-189o209-231i	6	52
GM-510	Aquaporin (major intrinsic protein family)	h/tr aqua	GM-510	M	*	248	Aquaporin (Water channel 1) (BfWC1), putative /note=product assignment based on	0	cn12884	1338	747	1494	97	50	505	1	1		FOR	1	1	sgmgfb-contig_443	1e-139	488	248	1655	0	4	0							ANC		26.128	6.17			0.126	0.643	0.362	S	4	ExpAA=132.49 First60=25.14 PredHel=6 Topology=i20-39o54-76i97-119o134-156i169-187o212-234i	6	50.4
GM-513	aquaporin	h/tr	GM-513	M	*	248	Aquaporin (Water channel 1) (BfWC1), putative /note=product assignment based on	0	cn12884	1481	747	1494	100	50	505	1	1		FOR	1	1	sgmgfb-contig_447	1e-139	489	248	1322	5	16	0							ANC		26.105	6.49			0.126	0.643	0.362	S	4	ExpAA=132.39 First60=25.14 PredHel=6 Topology=i20-39o54-76i97-119o134-156i169-187o212-234i	6	50.4
GM-2427	Aquaporin (major intrinsic protein family)	h/tr	GM-2427	M	*	240	Aquaporin (Fragment), putative /note=product assignment based on the similarity	0	cn3741	1433	723	1427	100	51	330	1	1		FOR	1	1	sgmgfb-contig_2118	1e-134	472	240	1414	10	2	0							ANC		25.34	6.04			0.046	0.421	0.825	_	3	ExpAA=136.93 First60=25.49 PredHel=6 Topology=i26-45o65-87i94-116o136-158i171-190o210-232i	6	52.5
GM-2045	Aquaporin (major intrinsic protein family)	h/tr	GM-2045	M	*	240	hypothetical protein /note=cluster composed of ESTs from adult salivary tissue	0	cn2676	1433	723	1552	100	47	252	1	1		FOR	1	1	sgmgfb-contig_1770	1e-139	488	240	1628	3	1	14			4.68	Y			SIG	36-37	25.821	6.56	22.021	6.02	0.021	0.87	0.155	S	2	ExpAA=136.02 First60=37.53 PredHel=6 Topology=i12-34o44-66i79-101o130-152i164-186o206-228i	6	55
GM-509	Aquaporin (major intrinsic protein family) - truncated	h/tr	GM-509	M		163	Aquaporin (Water channel 1) (BfWC1), putative /note=product assignment based on	0	cn12884	940	486	1494	99	33	505	1	1		FOR	1	1	sgmgfb-contig_447	7e-87	314	163	1322	5	16	0							ANC		16.947	6.7			0.126	0.643	0.362	S	4	ExpAA=88.91 First60=25.03 PredHel=4 Topology=i20-39o54-76i97-119o134-156i	4	52.1
GM-1060	Amino acid transporters	h/tr aa	GM-1060	M	*	456	Amino acid transporter, putative /note=product assignment based on the	0	cn11126	2541	1366	1732	98	79	138	1	1		FOR	1	1	sgmgfb-contig_889	0	909	456	1800	0	11	0			0.48	Y			CYT		51.017	9.01			0.047	0.148	0.938	_	2	ExpAA=231.82 First60=6.81 PredHel=10 Topology=o74-96i138-160o175-192i199-221o241-260i273-295o315-337i358-380o384-406i427-449o	10	46.5
GM-2215	Amino acid transporters	h/tr	GM-2215	M	*	467	Amino acid transporter, transmembrane, putative /note=product assignment based	0	cn5988	2775	1404	2020	99	70	150	1	1		FOR	1	1	sgmgfb-contig_2194	0	930	467	2068	0	2	12							CYT		51.625	8.23			0.155	0.131	0.807	_	2	ExpAA=226.01 First60=3.48 PredHel=11 Topology=i51-73o77-99i141-162o177-194i201-223o243-265i278-300o320-342i362-384o394-416i429-451o	11	50.5
GM-5912	Proton-coupled amino acid transporter 1 (Proton/amino acid transporter 1) (Solute carrier family 36 member 1)	h/tr	GM-5912	M	*	451	CG4991-PA, isoform A (Cg4991-pb, isoform b) (LD23664p), putative /note=product	0	cn9329	2123	1212	1467	97	83	167	1	1		FOR	1	1	sgmgfb-contig_2194	2e-60	228	442	2068	0	2	12							CYT		49.67	6.76			0.034	0.137	0.966	_	1	ExpAA=211.72 First60=0.35 PredHel=9 Topology=i131-153o168-190i197-219o234-256i269-291o319-341i360-377o381-403i415-437o	9	42.8
GM-648	Permease of the major facilitator superfamily	h/tr	GM-648	M	*	472	Sodium-dependent phosphate transporter, putative /note=product assignment based	0	cn4525	2757	1419	1811	99	78	118	1	1		FOR	1	1	sgmgfb-contig_517	0	959	472	1764	12	12	5							BL	33-34	51.862	8.75	48.189	8.61	0.113	0.69	0.157	S	3	ExpAA=227.17 First60=22.46 PredHel=9 Topology=i21-43o94-116i184-206o249-271i292-314o334-351i356-375o390-412i424-443o	9	39.6
GM-1766	Permease of the major facilitator superfamily	h/tr	GM-1766	M	*	513	ENSANGP00000009081 (Fragment), putative /note=product assignment based on the	0	cn6744	2920	1481	2139	99	69	357	62	1		FOR	1	1	sgmgfb-contig_1706	0	1048	513	1997	0	11	7							BL	40-41	56.541	6.83	52.02	7.26	0.059	0.293	0.872	_	3	ExpAA=213.06 First60=20.28 PredHel=9 Topology=o26-43i97-116o120-142i186-208o218-240i319-341o383-402i415-437o452-471i	9	35.9
GM-4230	Permease of the major facilitator superfamily	h/tr	GM-4230	M	*	490	Sodium-dependent phosphate transporter, putative /note=product assignment based	0	cn12700	2325	1215	1710	99	71	1	261	1		FOR	1	1	sgmgfb-contig_4676	0	816	403	1739	1	4	0							BL	32-33	53.852	8.22	50.199	7.78	0.097	0.619	0.236	S	4	ExpAA=229.90 First60=22.65 PredHel=11 Topology=i21-43o67-86i93-115o155-177i184-206o248-270i290-312o327-346i353-372o387-409i422-441o	11	46.9
GM-1225	Na+/K+ ATPase, beta subunit	h/tr	GM-1225	M	*	312	Nervana 3 (CG8663-PA, isoform A) (Cg8663-pb, isoform b) (Na/K-ATPase beta	0	cn8115	1853	939	1832	99	51	470	1	1		FOR	1	1	sgmgfb-contig_1108	0	669	312	1783	2	7	6							ANC		36.474	6.26			0.053	0.257	0.794	_	3	ExpAA=23.26 First60=14.55 PredHel=1 Topology=i46-68o	1	7.1
GM-122	Na+/K+ ATPase, beta subunit	h/tr	GM-122	M	*	314	Sodium/potassium-transporting ATPase subunit beta-1 (Sodium/potassium-	0	cn7467	1865	945	1746	99	54	435	1	1		FOR	1	1	sgmgfb-contig_40	0	662	314	1898	1	3	13			2.21	Y			ANC		36.033	5.42			0.101	0.172	0.772	_	3	ExpAA=22.60 First60=10.91 PredHel=1 Topology=i51-73o	1	7
GM-71	Ferritin	h/tr	GM-71	M	*	222	Ferritin light-chain, putative /note=product assignment based on the similarity	0	cn796	1255	669	1673	98	40	226	1	1		FOR	1	1	sgmgfb-contig_67	1e-126	444	222	1284	0	4	4							SIG	19-20	25.061	6.3	23.024	5.98	0.033	0.928	0.084	S	1	ExpAA=0.00 First60=0.00 PredHel=0 Topology=o	0
GM-29	Ferritin 2 light chain homologue	h/tr	GM-29	M	*	222	Ferritin light-chain, putative /note=product assignment based on the similarity	0	cn796	1326	669	1673	100	40	226	1	1		FOR	1	1	sgmgfb-contig_35	1e-125	444	222	1300	22	9	13	0.510462	Y	2.29	Y			SIG	19-20	25.069	6.3	23.01	5.98	0.033	0.928	0.084	S	1	ExpAA=0.00 First60=0.00 PredHel=0 Topology=o	0
GM-113	solute carrier family 39 (zinc transporter), member 9	h/tr	GM-113	M	*	327	Zinc/iron permease, putative /note=product assignment based on predicted	0	cn10484	1683	865	998	99	87	1	120	1		FOR	1	1	sgmgfb-contig_119	0	629	327	1525	7	1	10			4.68	Y			SIG	22-23	35.769	7.04	33.341	8.04	0.008	0.969	0.088	S	1	ExpAA=159.07 First60=43.25 PredHel=7 Topology=i7-29o39-61i110-127o172-194i207-226o236-258i302-324o	7	44.6
GM-1180	Mitochondrial solute carrier protein	h/tr	GM-1180	M	*	372	Mitochondrial carrier protein, putative /note=product assignment based on	0	cn3703	2218	1119	2056	100	54	370	1	1		FOR	1	1	sgmgfb-contig_1019	0	735	372	1929	11	3	4			2.34	Y			CYT		41.038	9.8			0.111	0.051	0.875	_	2	ExpAA=32.28 First60=0.00 PredHel=0 Topology=o	0
GM-1264	sodium-dependent phosphate transporter - possibly truncated at 5' end	h/tr	GM-1264	M	*	336	Major facilitator superfamily MFS_1, putative /note=product assignment based on	0	cn7594	2004	1011	2569	100	39	1284	1	1		FOR	1	1	sgmgfb-contig_1146	0	687	336	2579	1	14	11	3.46882	Y			0.46244	Y	ANC		37.902	5.09			0.22	0.377	0.368	S	5	ExpAA=167.20 First60=36.82 PredHel=8 Topology=i17-39o44-66i109-131o146-165i186-205o209-231i244-266o276-298i	8	50.6
GM-1323	Fe2+/Zn2+ regulated transporter	h/tr	GM-1323	E	*	449	Zinc transporter Zip1 (DrZip1) (Solute carrier family 39 member 1), putative	0	cn10226	1723	920	1177	98	78	1	437	1		FOR	1	1	sgmgfb-contig_1221	0	890	449	1958	1	11	1							SIG	19-20	49.039	6	47.064	6	0.007	0.844	0.639	S	4	ExpAA=176.02 First60=24.89 PredHel=8 Topology=o20-39i59-78o93-115i262-284o294-316i323-345o355-374i381-403o	8	37.2
GM-1416	Predicted sugar transporter	h/tr	GM-1416	M	*	497	GA21198-PA (Fragment), putative /note=product assignment based on the similarity	0	cn12074	2377	1267	2047	99	62	598	1	1		FOR	1	1	sgmgfb-contig_2771	1e-145	509	248	1413	3	5	3							ANC		54.965	5.99			0.12	0.098	0.849	_	2	ExpAA=254.78 First60=13.71 PredHel=12 Topology=i50-72o87-109i114-136o141-163i176-198o213-235i268-290o305-327i334-356o366-385i392-414o424-446i	12	52.5
GM-1558	Chloride intracellular channel	h/tr	GM-1558	M	*	257	CG10997-PA (LD46306p), putative /note=product assignment based on the similarity	0	cn11444	1534	774	1616	100	48	241	1	1		FOR	1	1	sgmgfb-contig_1312	1e-151	527	257	1621	7	11	3							CYT		29.605	5.81			0.049	0.198	0.92	_	2	ExpAA=0.04 First60=0.00 PredHel=0 Topology=o	0
GM-1733	carbonic anhydrase 1	h/tr	GM-1733	M	*	270	hypothetical protein /note=cluster composed of ESTs from adult salivary tissue	0	cn2530	1550	814	1406	99	58	340	1	1		FOR	1	1	sgmgfb-contig_1876	1e-169	588	270	1308	8	7	2							CYT		30.636	5.69			0.163	0.092	0.777	_	2	ExpAA=0.00 First60=0.00 PredHel=0 Topology=o	0
GM-1778	Selenium-binding protein	h/tr	GM-1778	M	*	467	Selenium-binding protein 2 (56 kDa acetaminophen-binding protein) (AP56),	0	cn5	2783	1404	1775	100	79	260	1	1		FOR	1	1	sgmgfb-contig_1521	0	989	467	1799	12	4	4	0.410511	Y	2.08	Y			CYT		53.042	5.78			0.181	0.059	0.788	_	2	ExpAA=0.00 First60=0.00 PredHel=0 Topology=o	0
GM-1958	Chloride ion current inducer protein	h/tr	GM-1958	M	*	219																sgmgfb-contig_2013	1e-126	447	219	1107	6	5	3							CYT		23.969	3.71			0.063	0.134	0.889	_	2	ExpAA=0.00 First60=0.00 PredHel=0 Topology=o	0
GM-2285	Predicted mitochondrial carrier protein	h/tr	GM-2285	M	*	329	Peroxisomal membrane protein PMP34 (34 kDa peroxisomal membrane protein)	0	cn9163	1963	990	1747	100	57	504	1	1		FOR	1	1	sgmgfb-contig_2112	0	649	329	1763	6	9	0							CYT		36.363	10.03			0.132	0.223	0.594	_	4	ExpAA=111.41 First60=16.74 PredHel=5 Topology=o15-34i76-98o118-140i176-198o213-235i	5	32.5
GM-2304	Sucrose transporter and related proteins	h/tr	GM-2304	M	*	597	Sucrose transport protein, putative /note=product assignment based on the	0	cn12135	2922	1538	2136	98	72	600	1	1		FOR	1	1	sgmgfb-contig_2476	0	1199	597	2655	2	10	0							CYT		66.012	6.67			0.091	0.126	0.865	_	2	ExpAA=254.94 First60=7.79 PredHel=9 Topology=i54-76o86-108i121-138o227-249i262-284o469-488i495-517o545-567i574-596o	9	31.8
GM-2537	Copper chaperone for superoxide dismutase	h/tr	GM-2537	M	*	261	Copper chaperone for superoxide dismutase (Superoxide dismutase copper	0	cn11294	1550	786	1146	99	69	142	1	1		FOR	1	1	sgmgfb-contig_2233	1e-153	535	261	2633	4	2	1							CYT		28.125	5.67			0.071	0.101	0.924	_	1	ExpAA=0.00 First60=0.00 PredHel=0 Topology=o	0
GM-2608	Putative arsenite-translocating ATPase	h/tr	GM-2608	M	*	330	Arsenical pump-driving atpase, putative /note=product assignment based on the	0	cn2535	1961	993	1370	99	72	197	1	1		FOR	1	1	sgmgfb-contig_2299	0	657	330	1313	3	4	1							CYT		37	5.3			0.037	0.087	0.963	_	1	ExpAA=0.03 First60=0.00 PredHel=0 Topology=o	0
GM-2662	Fe2+/Zn2+ regulated transporter	h/tr	GM-2662	M	*	342	GA12104-PA (Fragment), putative /note=product assignment based on the similarity	0	cn4258	2040	1029	1692	100	61	304	1	1		FOR	1	1	sgmgfb-contig_2357	0	677	342	1696	1	11	1							SIG	26-27	36.638	5.59	34.083	5.6	0.018	0.911	0.103	S	1	ExpAA=150.02 First60=41.18 PredHel=7 Topology=o10-32i39-61o71-93i196-218o233-255i276-307o322-341i	7	46.8
GM-2871	Phosphatidylinositol transfer protein SEC14	h/tr	GM-2871	M	*	271	CRAL/TRIO domain-containing protein, putative /note=product assignment based on	0	cn2067	1618	816	1551	100	53	456	1	1		FOR	1	1	sgmgfb-contig_2576	1e-161	561	271	1580	6	4	2							CYT		32.12	6.19			0.059	0.049	0.955	_	1	ExpAA=0.00 First60=0.00 PredHel=0 Topology=o	0
GM-2877	Copper chaperone	h/tr	GM-2877	M	*	71	Copper transport protein ATOX1 (Metal transport protein ATX1), putative	1e-120	cn2155	428	216	1753	100	12	199	1	1		FOR	1	1	sgmgfb-contig_2583	1e-35	142	71	1803	7	5	0							CYT		7.723	5.32			0.063	0.089	0.922	_	1	ExpAA=0.00 First60=0.00 PredHel=0 Topology=o	0
GM-3501	Tandem pore domain K+ channel	h/tr	GM-3501	M	*	252	RE21922p (CG8713-PA), putative /note=product assignment based on the similarity	0	cn1991	983	496	1532	100	32	451	263	1		FOR	1	1	sgmgfb-contig_3469	1e-142	499	252	1924	1	6	0							SIG	16-17	28.035	5.58	26.278	5.98	0.068	0.561	0.55	S	5	ExpAA=62.96 First60=0.05 PredHel=3 Topology=o141-163i175-192o207-229i	3	24.2
GM-3542	sodium-bile acid cotransporter	h/tr	GM-3542	M	*	455	Sodium/bile acid cotransporter 5 precursor (Na(+)/bile acid cotransporter 5)	0	cn8203	2712	1368	1622	100	84	212	1	1		FOR	1	1	sgmgfb-contig_3512	0	683	365	1690	3	3	2							SIG	20-21	50.555	8.9	48.325	8.38	0.067	0.831	0.061	S	2	ExpAA=192.26 First60=5.18 PredHel=8 Topology=i154-176o191-213i220-242o257-276i283-305o320-342i349-368o408-430i	8	37.4
GM-3709	Synaptic vesicle transporter SVOP and related transporters (major facilitator superfamily)	h/tr	GM-3709	M	*	565	Synaptic vesicle protein (Fragment), putative /note=product assignment based on	0	cn3746	3354	1696	2184	99	78	160	3	1		FOR	1	1	sgmgfb-contig_3400	0	1126	565	2189	7	1	0							CYT		62.61	7.43			0.047	0.236	0.901	_	2	ExpAA=257.49 First60=4.62 PredHel=12 Topology=i57-79o94-116i123-145o149-171i183-205o225-242i319-341o411-428i435-454o459-481i494-516o522-541i	12	43.9
GM-414	Ferritin	h/tr	GM-414	M	*	205	Ferritin heavy chain-like, putative /note=product assignment based on the	0	cn3700	1223	617	863	100	71	203	2	1		FOR	1	1	sgmgfb-contig_315	1e-118	419	205	1782	28	19	21	0.625676	Y	1.77	Y			SIG	20-21	23.472	5.85	21.329	5.63	0.028	0.937	0.121	S	1	ExpAA=0.06 First60=0.06 PredHel=0 Topology=o	0
GM-435	Inward rectifier K+ channel	h/tr	GM-435	M	*	531	Potassium inwardly rectifying channel DIR, putative /note=product assignment	0	cn12050	2977	1596	2154	98	74	38	1	1		FOR	1	1	sgmgfb-contig_437	0	1084	531	2266	3	4	2							SIG	18-19	61.109	8.99	59.057	8.92	0.064	0.936	0.024	S	1	ExpAA=69.27 First60=22.90 PredHel=3 Topology=o4-26i78-100o162-184i	3	12.4
GM-4660	solute carrier family 30 (zinc transporter), member 9	h/tr	GM-4660	M	*	175	ENSANGP00000015819 (Fragment), putative /note=cluster composed of ESTs from	0	cn10296	1033	529	1794	99	29	1131	1	1		REV	1	1	sgmgfb-contig_4329	1e-101	361	175	1886	0	5	1							CYT		19.468	9.02			0.065	0.056	0.951	_	1	ExpAA=0.00 First60=0.00 PredHel=0 Topology=o	0
GM-4798	Import inner membrane translocase subunit TIM50-C, mitochondrial precursor	h/tr	GM-4798	M	*	398	Import inner membrane translocase subunit TIM50-C, mitochondrial precursor,	0	cn1793	2284	1196	1492	99	80	149	1	1		FOR	1	1	sgmgfb-contig_4457	0	819	398	1548	3	2	0							CYT		46.55	8.5			0.691	0.018	0.455	M	4	ExpAA=17.94 First60=0.00 PredHel=1 Topology=i117-135o	1	4.5
GM-5550	Mitochondrial import inner membrane translocase, subunit TIM9	h/tr	GM-5550	M	*	167	Mitochondrial inner membrane protein translocase, 9kD-subunit, putative	0	cn11366	678	342	965	100	35	51	1	1		FOR	1	1	sgmgfb-contig_5215	7e-95	340	167	1038	1	1	2							SIG	21-22	19.818	8.77	17.501	7.95	0.31	0.516	0.102	S	4	ExpAA=0.06 First60=0.06 PredHel=0 Topology=o	0
GM-634	Zn2+ transporter	h/tr	GM-634	M	*	454	Cation efflux protein, putative /note=product assignment based on predicted	0	cn11694	2635	1369	2308	99	59	236	1	1		FOR	1	1	sgmgfb-contig_5906	0	737	358	1640	1	1	0							SIG	29-30	49.916	6.2	46.633	5.97	0.037	0.975	0.01	S	1	ExpAA=111.98 First60=27.71 PredHel=5 Topology=i12-34o70-92i113-135o199-221i234-251o	5	23.1
GM-711	transferrin	h/tr	GM-711	M	*	630	Transferrin precursor, putative /note=product assignment based on the similarity	0	cn268	2224	1190	1753	98	68	564	515	1		FOR	1	1	sgmgfb-contig_820	0	1291	630	2095	28	3	2	0.303637	Y	4.29	Y			SIG	21-22	72.057	6.69	70.002	6.6	0.029	0.942	0.048	S	1	ExpAA=0.85 First60=0.85 PredHel=0 Topology=o	0
GM-756	Sideroflexin	h/tr	GM-756	M	*	320	CG11739-PA, isoform A (Cg11739-pb, isoform b) (RH48017p) (AT24389p), putative	0	cn1059	1909	963	1511	100	64	232	1	1		FOR	1	1	sgmgfb-contig_610	0	629	320	1446	22	4	3	0.336441	Y	3.01	Y			CYT		35.207	9.6			0.096	0.129	0.851	_	2	ExpAA=82.69 First60=0.15 PredHel=1 Topology=o263-285i	1	6.9
GM-813	porin	h/tr	GM-813	M	*	282	Voltage-dependent anion-selective channel (Porin) (DmVDAC), putative	0	cn1912	1683	849	1419	100	60	162	1	1		FOR	1	1	sgmgfb-contig_684	1e-164	573	282	1272	22	5	13	0.464056	Y	3.46	Y			CYT		30.456	6.22			0.151	0.046	0.858	_	2	ExpAA=0.01 First60=0.00 PredHel=0 Topology=o	0
GM-8603	Vesicle transport protein GOT1B (Golgi transport 1 homolog B) -	h/tr	GM-8603	M	*	140	CG32576-PB, isoform B, putative /note=product assignment based on the similarity	0	cn12660	823	423	706	99	60	94	1	1		FOR	1	1	sgmgfb-contig_8188	5e-76	277	140	704	0	2	0							SIG	36-37	15.44	9.89	11.583	10.51	0.006	0.969	0.165	S	1	ExpAA=81.44 First60=41.04 PredHel=4 Topology=i7-29o33-55i67-89o93-115i	4	62.9
GM-9070	Putative zinc transporter - truncated	h/tr	GM-9070	I	*	390	Zinc transporter foi precursor (Protein fear-of-intimacy) (Protein kastchen),	0	cn9289	1231	621	1097	100	57	438	553	1		FOR	1	1	sgmgfb-contig_3958	4e-44	174	246	1617	0	2	5							ANC		43.067	6.22			0.067	0.747	0.147	S	3	ExpAA=133.93 First60=15.58 PredHel=6 Topology=o45-67i79-101o127-149i298-320o330-349i361-380o	6	32.3
GM-91	Putative zinc transporter	h/tr	GM-91	M	*	359	Uncharacterized protein CG7816, putative /note=product assignment based on the	0	cn4004	2117	1080	2465	99	44	733	1	1		FOR	1	1	sgmgfb-contig_88	0	720	359	1827	1	1	5							CYT		39.374	5.63			0.1	0.159	0.801	_	2	ExpAA=134.33 First60=22.75 PredHel=6 Topology=o36-58i79-101o116-138i277-296o306-328i340-357o	6	34.5
GM-999	Fat body lipocalin	h/tr	GM-999	M	*	191	Lipocalin/milk gland protein, putative /note=product assignment based on the	0	cn2979	1142	576	824	100	70	79	1	1		FOR	1	1	sgmgfb-contig_826	1e-113	402	191	754	32	1	0	0.266832	Y	8.58	Y	7.04332	Y	SIG	19-20	22.202	6.07	20.215	5.87	0.067	0.916	0.031	S	1	ExpAA=2.90 First60=2.90 PredHel=0 Topology=o	0
gi|83944670	lipophorin	h/tr		Q		835																sgmgfb-contig_1254	0	1667	834	2666	15	2	6	0.383572	Y	3.98	Y			CYT		94.641	6.12								ExpAA=0.02 First60=0.01 PredHel=0 Topology=o	0
gi|632113	major milk gland protein - tsetse fly (fragment)	h/tr		F		20																sgmgfb-contig_826	0.0004	38.1	19	754	32	1	0	0.266832	Y	8.58	Y	7.04332	Y	IND		2.2	6.18								ExpAA=0.00 First60=0.00 PredHel=0 Topology=o	0
GM-701	membrane protein TMS1d	h/tr aa	GM-701	M	*	457	Membrane protein TMS1d, putative /note=product assignment based on the	0	cn2198	2678	1383	1787	99	77	139	1	1		FOR	1	1	sgmgfb-contig_559	0	925	457	1800	12	18	12							SIG	22-23	50.071	5.3	48.105	5.3	0.128	0.825	0.101	S	2	ExpAA=222.31 First60=29.23 PredHel=10 Topology=i40-62o103-125i138-157o167-186i206-228o243-265i272-291o324-346i389-411o424-446i	10	46.2
GM-4443	UDP-N-acetylglucosamine transporter	h/tr carb	GM-4443	M	*	345	UDP-xylose and UDP-N-acetylglucosamine transporter-like, putative /note=product	0	cn12807	2050	1038	1363	99	76	138	1	1		FOR	1	1	sgmgfb-contig_4132	0	691	345	1311	3	3	0							SIG	18-19	39.22	9.2	37.307	9.23	0.017	0.928	0.161	S	2	ExpAA=207.70 First60=43.75 PredHel=10 Topology=i5-27o37-59i68-90o95-114i119-141o164-186i206-228o248-270i277-296o300-322i	10	62
GM-1010	Vacuolar H+-ATPase V1 sector, subunit E	h/tr vatpase	GM-1010	M	*	226	Vacuolar ATP synthase subunit E, putative /note=product assignment based on the	0	cn2377	1350	681	2111	100	32	241	1	1		FOR	1	1	sgmgfb-contig_934	1e-122	433	226	2639	6	13	12					0.508958	Y	CYT		26.171	5.64			0.079	0.072	0.918	_	1	ExpAA=0.00 First60=0.00 PredHel=0 Topology=o	0
GM-1053	Vacuolar H+-ATPase V0 sector, accessory subunit S1 (Ac45)	h/tr vatpase	GM-1053	M	*	384	Vacuolar ATP synthase subunit S1 precursor, putative /note=product assignment	0	cn3041	2290	1155	1860	100	62	166	1	1		FOR	1	1	sgmgfb-contig_960	0	776	384	1844	7	11	12					0.49254	Y	SIG	18-19	43.423	5.59	41.461	5.58	0.017	0.972	0.049	S	1	ExpAA=44.37 First60=21.06 PredHel=2 Topology=i5-27o340-362i	2	11.5
GM-114	Vacuolar H+-ATPase V0 sector, subunits c/c'	h/tr vatpase	GM-114	M	*	158	Vacuolar ATP synthase 16 kDa proteolipid subunit, putative /note=product	0	cn4363	946	477	3585	100	13	268	1	1		FOR	1	1	sgmgfb-contig_131	2e-83	302	158	2793	8	12	20					0.406541	Y	CYT		16.152	7.95			0.015	0.648	0.745	_	5	ExpAA=91.84 First60=26.82 PredHel=4 Topology=o13-35i56-78o93-115i135-157o	4	55.7
GM-1193	Vacuolar H+-ATPase V1 sector, subunit A	h/tr vatpase	GM-1193	M	*	614	Vacuolar ATP synthase catalytic subunit A isoform 2, putative /note=product	0	cn8072	3634	1845	2303	99	80	189	1	1		FOR	1	1	sgmgfb-contig_1306	0	1225	614	2397	9	5	9			1.99	Y			CYT		68.264	5.22			0.083	0.087	0.911	_	1	ExpAA=0.11 First60=0.11 PredHel=0 Topology=o	0
GM-1366	Vacuolar H+-ATPase V1 sector, subunit D	h/tr vatpase	GM-1366	M	*	246	Vacuolar ATP synthase subunit D 1, putative /note=product assignment based on	0	cn1755	1469	741	1362	100	54	176	1	1		FOR	1	1	sgmgfb-contig_1137	1e-134	471	246	1397	5	11	10							CYT		27.763	9.52			0.523	0.04	0.489	M	5	ExpAA=0.00 First60=0.00 PredHel=0 Topology=o	0
GM-1899	Vacuolar H+-ATPase V1 sector, subunit C	h/tr vatpase	GM-1899	M	*	387	Vacuolar ATP synthase subunit C, putative /note=product assignment based on the	0	cn1913	2250	1163	2507	99	46	140	2	1		FOR	1	1	sgmgfb-contig_1649	0	780	387	1518	6	2	2							CYT		44.372	8.04			0.089	0.054	0.932	_	1	ExpAA=0.02 First60=0.00 PredHel=0 Topology=o	0
GM-2027	Vacuolar H+-ATPase V0 sector, subunit d	h/tr vatpase	GM-2027	M	*	350	Vacuolar ATP synthase subunit d 1, putative /note=product assignment based on	0	cn7042	2087	1053	1557	100	68	206	1	1		FOR	1	1	sgmgfb-contig_1751	0	716	350	1610	4	4	10							CYT		39.845	4.82			0.058	0.069	0.945	_	1	ExpAA=0.57 First60=0.00 PredHel=0 Topology=o	0
GM-37	Vacuolar H+-ATPase V0 sector, subunit c''	h/tr vatpase	GM-37	M	*	211	ENSANGP00000003500 (Fragment), putative /note=product assignment based on the	0	cn9969	1261	636	1292	100	49	133	1	1		FOR	1	1	sgmgfb-contig_45	1e-115	407	211	1323	2	9	8							BL	33-34	22.012	8.82	18.291	7.97	0.043	0.989	0.014	S	1	ExpAA=114.20 First60=33.18 PredHel=5 Topology=i7-29o49-71i92-114o140-162i175-197o	5	52.1
GM-5909	Vacuolar H+-ATPase V0 sector, accessory subunit S1 (Ac45)	h/tr vatpase	GM-5909	M	*	379	ATPase, V1 complex, subunit S1 family protein, putative /note=cluster composed	0	cn5625	1322	707	1274	99	55	326	435	1		FOR	1	1	sgmgfb-contig_960	4e-10	61.2	208	1844	7	11	12					0.49254	Y	SIG	18-19	42.817	5.19	40.825	5.19	0.019	0.972	0.065	S	1	ExpAA=33.12 First60=10.17 PredHel=1 Topology=o335-357i	1	5.8
GM-879	Vacuolar H+-ATPase V1 sector, subunit H	h/tr vatpase	GM-879	M	*	471	Vacuolar ATP synthase subunit H, putative /note=product assignment based on the	0	cn4214	2807	1416	1803	100	79	227	1	1		FOR	1	1	sgmgfb-contig_817	0	940	471	1723	6	7	14					0.384181	Y	CYT		54.577	6.51			0.053	0.06	0.948	_	1	ExpAA=2.17 First60=0.00 PredHel=0 Topology=o	0
GM-941	Vacuolar H+-ATPase V1 sector, subunit B	h/tr vatpase	GM-941	M	*	488	Vacuolar H	0	cn3993	2876	1455	2083	99	70	302	1	1		FOR	1	1	sgmgfb-contig_836	0	969	488	2704	5	11	17					0.391296	Y	CYT		54.236	5.14			0.337	0.049	0.689	_	4	ExpAA=0.00 First60=0.00 PredHel=0 Topology=o	0
Extracellular structures - cellular adhesion
GM-8604	cuticular protein	h/extmat	GM-8604	M	*	149	Cuticle protein 1 (Bc-NCP1), putative /note=product assignment based on the	0	cn13507	868	450	1163	99	39	184	1	1		FOR	1	1	sgmgfb-contig_8192	9e-96	343	149	1158	0	2	0							SIG	16-17	15.826	8.27	14.059	7.82	0.087	0.879	0.096	S	2	ExpAA=0.01 First60=0.01 PredHel=0 Topology=o	0
GM-2454	Chitinase - truncated	h/extmat	GM-2454	P	*	426	Chitinase-like protein DS47 precursor, putative /note=product assignment based	0	cn3205	2508	1281	1605	99	80	189	1	1		FOR	1	1	sgmgfb-contig_3806	0	880	426	1540	5	2	0							CYT		47.795	6.66			0.063	0.095	0.903	_	1	ExpAA=0.04 First60=0.02 PredHel=0 Topology=o	0
GM-1397	Matricellular protein Osteonectin/SPARC/BM-40	h/extmat	GM-1397	M	*	307	BM-40 precursor (CG6378-PA), putative /note=product assignment based on the	0	cn322	1824	924	1329	99	70	177	1	1		FOR	1	1	sgmgfb-contig_1159	0	649	307	1365	18	6	1	0.351095	Y					SIG	21-22	35.608	4.5	33.165	4.47	0.015	0.966	0.058	S	1	ExpAA=0.04 First60=0.04 PredHel=0 Topology=o	0
GM-1412	androgen-induced 1	h/extmat	GM-1412	M	*	239	Androgen-induced protein 1 (AIG-1), putative /note=product assignment based on	0	cn1212	1419	720	1289	99	56	134	1	1		FOR	1	1	sgmgfb-contig_1169	1e-139	488	239	1275	7	5	5							CYT		27.65	9.28			0.199	0.288	0.443	_	5	ExpAA=128.31 First60=28.56 PredHel=6 Topology=i20-42o52-74i94-116o136-158i165-187o202-219i	6	53.1
GM-14754	laminin B2 carboxy terminal - truncated	h/extmat	GM-14754	K	*	133	Laminin subunit gamma-1 precursor (Laminin B2 chain), putative /note=product	0	cn3887	781	402	900	99	45	121	1	1		FOR	1	1	sgmgfb-contig_14369	5e-71	261	133	835	0	1	0							IND		15.502	4.92			0.059	0.045	0.961	_	1	ExpAA=0.00 First60=0.00 PredHel=0 Topology=o	0
GM-1865	UDP-N-acetylglucosamine pyrophosphorylase	h/extmat	GM-1865	M	*	481	UDP-N-acetylhexosamine pyrophosphorylase (Antigen X) (AGX) (Sperm- associated	0	cn6568	2843	1446	2161	99	67	340	1	1		FOR	1	1	sgmgfb-contig_1812	0	967	481	2058	1	7	2							CYT		54.063	6			0.08	0.059	0.931	_	1	ExpAA=0.04 First60=0.00 PredHel=0 Topology=o	0
GM-2630	Syndecan	h/extmat	GM-2630	M	*	509	Syndecan precursor, putative /note=product assignment based on the similarity to	0	cn3239	1259	1169	3875	100	30	1	228	3	NOINT	FOR	1	1	sgmgfb-contig_2318	0	1040	509	4706	6	3	4							ANC		55.577	4.41			0.556	0.147	0.264	M	4	ExpAA=40.82 First60=17.62 PredHel=1 Topology=o452-474i	1	4.3
GM-2851	collagen type IV alpha-2 - truncated	h/extmat	GM-2851	R	*	649	Collagen type IV alpha-2 (Fragment), putative /note=product assignment based on	0	cn1301	3840	1945	2396	99	81	1	6	1		FOR	1	1	sgmgfb-contig_2553	0	1393	649	2448	9	3	0							CYT		68.558	6.43			0.065	0.054	0.932	_	1	ExpAA=0.00 First60=0.00 PredHel=0 Topology=o	0
GM-3996	Predicted cell surface protein homologous to bacterial outer membrane proteins	h/extmat	GM-3996	M	*	444	SAM50-like protein CG7639, putative /note=product assignment based on the	0	cn99	2646	1335	1709	100	78	138	1	1		FOR	1	1	sgmgfb-contig_3668	0	901	444	1736	4	3	0							CYT		49.49	9.33			0.47	0.039	0.638	_	5	ExpAA=0.05 First60=0.00 PredHel=0 Topology=o	0
GM-5892	salivary expressed nidogen carboxyterminus - truncated	h/extmat	GM-5892	T	*	398	CG12908-PA, isoform A, putative /note=product assignment based on the similarity	0	cn10694	2343	1190	1424	99	84	1	9	1		FOR	1	1	sgmgfb-contig_5527	0	835	398	1463	0	4	0							CYT		44.322	5.81			0.099	0.071	0.885	_	2	ExpAA=0.00 First60=0.00 PredHel=0 Topology=o	0
GM-8841	Spondin, extracellular matrix protein - truncated	h/extmat	GM-8841	A	*	206	hypothetical protein /note=cluster composed of ESTs from adult salivary tissue	0	cn9687	1074	606	1061	97	57	92	17	1		REV	1	1	sgmgfb-contig_15643	1e-121	429	206	710	0	1	0							CYT		23.831	9.12			0.064	0.086	0.916	_	1	ExpAA=0.00 First60=0.00 PredHel=0 Topology=o	0
GM-8842	Spondin, extracellular matrix protein - truncated	h/extmat	GM-8842	M		274	RE52725p (CG10145-PA), putative /note=product assignment based on the similarity	0	cn10265	1580	820	1563	99	52	355	1	1		FOR	1	1	sgmgfb-contig_15644	1e-62	234	115	720	0	1	0							SIG	16-17	31.237	9.47	29.325	9.49	0.074	0.884	0.042	S	1	ExpAA=4.26 First60=4.26 PredHel=0 Topology=o	0
GM-9038	Receptor targeting protein Lin-7	h/extmat	GM-9038	M	*	195	Lin-7 homolog C (Lin-7C) (mLin7C) (Mammalian lin-seven protein 3) (MALS-3)	0	cn13641	1166	588	1031	100	57	231	1	1		FOR	1	1	sgmgfb-contig_4570	2e-09	57.4	80	1596	2	3	0							CYT		21.532	6.98			0.089	0.06	0.924	_	1	ExpAA=0.00 First60=0.00 PredHel=0 Topology=o	0
GM-9051	Pupal cuticle protein Edg-78E precursor	h/extmat	GM-9051	M	*	127	Pupal cuticle protein Edg-78E precursor, putative /note=product assignment based	0	GMre-18f02.q1k	761	384	1398	100	27	61	1	1		FOR	1	1	sgmgfb-contig_16011	8e-22	97.4	100	783	0	1	0							SIG	18-19	13.961	4.84	11.909	4.57	0.027	0.92	0.14	S	2	ExpAA=0.03 First60=0.03 PredHel=0 Topology=o	0
GMN-8437	follistatin - truncated at 5 prime	h/extmat	GMN-8437	S	*	209	Follistatin, putative /note=product assignment based on the similarity to	0	cn11247	1241	630	1091	99	58	266	1	1		FOR	1	1	sgmgfb-contig_8437	1e-132	464	209	1153	0	2	0							IND		23.399	8.36			0.146	0.049	0.903	_	2	ExpAA=0.00 First60=0.00 PredHel=0 Topology=o	0
GM-2173	Predicted membrane protein	h/extmat st	GM-2173	M	*	609	T-cell immunomodulatory protein precursor (Protein TIP) (Integrin alpha FG-GAP	0	cn11477	3604	1830	2190	99	84	181	1	1		FOR	1	1	sgmgfb-contig_1893	0	1246	609	2239	3	10	3							SIG	25-26	69.002	5.59	66.193	5.59	0.016	0.963	0.077	S	1	ExpAA=23.46 First60=0.56 PredHel=1 Topology=o565-587i	1	3.6
Cytoskeletal proteins
GM-584	Myosin alkali light chain 1	h/cs	GM-584	M	*	155	Myosin alkali light chain 1 (Fragment), putative /note=product assignment based	0	cn5767	928	468	1242	100	38	154	1	1		FOR	1	1	sgmgfb-contig_543	1e-86	313	155	1159	1	22	4	3.60224	Y	0.61	Y			CYT		17.756	4.32			0.053	0.143	0.908	_	2	ExpAA=0.00 First60=0.00 PredHel=0 Topology=o	0
GM-586	Myosin alkali light chain 1	h/cs	GM-586	M	*	155	Myosin light chain alkali, putative /note=product assignment based on the	0	GMsg61f12.q1k	904	468	1214	99	39	202	1	1		FOR	1	1	sgmgfb-contig_542	2e-87	316	155	964	0	3	0							CYT		17.721	4.4			0.053	0.143	0.908	_	2	ExpAA=0.00 First60=0.00 PredHel=0 Topology=o	0
GM-585	Myosin alkali light chain 1	h/cs	GM-585	M	*	155	Myosin alkali light chain 1 (Fragment), putative /note=product assignment based	0	cn5767	856	468	1242	98	38	154	1	1		FOR	1	1	sgmgfb-contig_541	8e-87	313	155	772	0	2	0							CYT		17.777	4.3			0.056	0.135	0.909	_	2	ExpAA=0.00 First60=0.00 PredHel=0 Topology=o	0
GM-3911	Myosin essential light chain, EF-Hand protein superfamily	h/cs	GM-3911	M	*	147	Myosin-2 essential light chain (Myosin II essential light chain) (Nonmuscle	0	cn6924	819	413	1069	100	39	230	32	1		FOR	1	1	sgmgfb-contig_3894	1e-80	293	147	918	1	4	2							CYT		16.636	4.46			0.055	0.098	0.94	_	1	ExpAA=0.00 First60=0.00 PredHel=0 Topology=o	0
GM-154	Myosin light chain 2	h/cs	GM-154	M	*	223	Myosin regulatory light chain 2 (MLC-2), putative /note=product assignment based	0	cn10715	1294	673	3348	99	20	349	1	1		FOR	1	1	sgmgfb-contig_1110	1e-123	434	223	1073	0	16	10	6.93764	Y					CYT		23.95	4.67			0.063	0.096	0.919	_	1	ExpAA=0.00 First60=0.00 PredHel=0 Topology=o	0
GM-985	Myosin regulatory light chain, EF-Hand protein superfamily	h/cs	GM-985	M	*	174	Myosin regulatory light chain, nonmuscle (MRLC-C) (Protein spaghetti- squash),	0	cn326	1041	525	1356	100	39	175	1	1		FOR	1	1	sgmgfb-contig_850	9e-99	353	174	1436	13	4	11	0.533665	Y	2.91	Y	0.498013	Y	CYT		20.018	4.66			0.784	0.035	0.244	M	3	ExpAA=0.02 First60=0.01 PredHel=0 Topology=i	0
GM-322	Actin 57B	h/cs	GM-322	M	*	376	Actin-57B, putative /note=product assignment based on the similarity to	0	cn2828	1968	1057	1426	98	74	153	1	1		FOR	1	1	sgmgfb-contig_270	0	762	376	1556	1	77	12	12.0075	Y	0.6	Y			CYT		41.86	5.23			0.071	0.064	0.909	_	1	ExpAA=0.91 First60=0.00 PredHel=0 Topology=o	0
GM-482	Actin 5C	h/cs	GM-482	M	*	376	Actin, cytoplasmic A4, putative /note=product assignment based on the similarity	0	cn2405	2242	1131	2244	100	50	217	1	1		FOR	1	1	sgmgfb-contig_482	0	761	376	2194	6	25	13							CYT		41.862	5.3			0.07	0.065	0.909	_	1	ExpAA=1.00 First60=0.00 PredHel=0 Topology=o	0
GM-400	Actin 87E	h/cs	GM-400	M	*	376	Actin-87E, putative /note=product assignment based on the similarity to	0	cn4419	2242	1131	2004	100	56	173	1	1		FOR	1	1	sgmgfb-contig_401	0	762	376	1795	2	53	11	5.87031	Y	0.64	Y			CYT		41.89	5.3			0.071	0.064	0.909	_	1	ExpAA=1.29 First60=0.00 PredHel=0 Topology=o	0
GM-3499	Actin-related protein - Arp6p	h/cs	GM-3499	M	*	402	Actin-like protein 13E (Actin-related protein 6) (dArp6), putative	0	cn13976	2397	1209	2145	100	56	159	1	1		FOR	1	1	sgmgfb-contig_3198	0	819	402	1477	5	4	0							CYT		45.469	4.92			0.055	0.093	0.921	_	1	ExpAA=0.23 First60=0.00 PredHel=0 Topology=o	0
GM-4099	Actin-related protein 87C	h/cs	GM-4099	M	*	372	Actin-like protein 87C, putative /note=product assignment based on the	0	cn8768	2218	1119	1687	100	66	160	1	1		FOR	1	1	sgmgfb-contig_3758	0	755	372	1466	4	3	0							CYT		42.239	6.62			0.093	0.041	0.926	_	1	ExpAA=1.01 First60=0.00 PredHel=0 Topology=o	0
GM-470	Alpha tubulin	h/cs	GM-470	M	*	450	Tubulin alpha-1 chain, putative /note=product assignment based on the similarity	0	cn5147	2682	1353	2083	100	65	219	1	1		FOR	1	1	sgmgfb-contig_3018	1e-163	568	278	1020	3	2	5							CYT		49.932	5			0.074	0.133	0.862	_	2	ExpAA=1.80 First60=0.00 PredHel=0 Topology=o	0
GM-568	tubulin beta-1 chain	h/cs	GM-568	M	*	447	Tubulin beta-1 chain (Fragment), putative /note=product assignment based on the	0	cn15116	2664	1344	1909	100	70	336	1	1		FOR	1	1	sgmgfb-contig_919	0	912	447	1682	22	4	5	0.359644	Y	3.22	Y			CYT		50.186	4.76			0.098	0.085	0.901	_	1	ExpAA=0.01 First60=0.00 PredHel=0 Topology=o	0
GM-337	Actin filament-coating protein tropomyosin	h/cs	GM-337	M	*	285	RE08101p (CG4898-PE, isoform E), putative /note=product assignment based on the	0	cn6003	1687	859	1496	99	57	185	1	1		FOR	1	1	sgmgfb-contig_280	1e-152	532	285	1335	1	58	15	9.8728	Y	0.65	Y			CYT		32.803	4.71			0.099	0.058	0.904	_	1	ExpAA=0.00 First60=0.00 PredHel=0 Topology=o	0
GM-752	Tm2-PB type=protein; loc=3R:11138175..11140329; name=Tm2-PB; dbxref=FlyBase:FBpp0082536,GB_protein:AAN13653.1, FlyBase_Annotation_IDs:CG4843-PB,FlyBase:FBgn0004117;	h/cs	GM-752	M	*	284	Tropomyosin-2 (Tropomyosin I), putative /note=product assignment based on the	0	cn15402	1695	855	1502	100	57	216	1	1		FOR	1	1	sgmgfb-contig_1225	1e-153	536	284	1380	0	9	16	6.67081	Y			0.313873	Y	CYT		32.74	4.77			0.077	0.055	0.934	_	1	ExpAA=0.00 First60=0.00 PredHel=0 Topology=o	0
GM-567	Calponin	h/cs	GM-567	M	*	184	Muscle-specific protein 20, putative /note=product assignment based on the	0	cn13275	1053	555	1318	98	42	196	1	1		FOR	1	1	sgmgfb-contig_572	1e-105	375	184	981	2	16	28	4.09143	Y			0.33855	Y	CYT		20.173	8.67			0.143	0.072	0.805	_	2	ExpAA=0.00 First60=0.00 PredHel=0 Topology=o	0
GM-939	Calponin	h/cs	GM-939	M	*	188	CG14996-PB (GH28730p) (Calponin-like protein Chd64), putative /note=product	0	cn12736	1124	567	2205	100	26	376	1	1		FOR	1	1	sgmgfb-contig_815	1e-107	383	188	1820	8	10	7							CYT		20.911	8.51			0.518	0.046	0.486	M	5	ExpAA=0.00 First60=0.00 PredHel=0 Topology=o	0
GM-93	Zeelin1	h/cs	GM-93	M	*	328	Zeelin1, putative /note=product assignment based on the similarity to Drosophila	0	cn6452	1826	983	1417	98	69	139	1	1		FOR	1	1	sgmgfb-contig_92	0	691	328	1298	0	6	5							CYT		38.174	9.86			0.252	0.049	0.827	_	3	ExpAA=0.00 First60=0.00 PredHel=0 Topology=o	0
GM-421	Myosin class II heavy chain - truncated	h/cs	GM-421	M	*	623	Paramyosin, long form, putative /note=product assignment based on the similarity	0	cn13780	3711	1872	2385	100	78	123	1	1		FOR	1	1	sgmgfb-contig_359	0	1171	623	2385	4	51	16	3.78902	Y	0.71	Y			CYT		72.966	5.5			0.068	0.077	0.926	_	1	ExpAA=0.00 First60=0.00 PredHel=0 Topology=o	0
GM-417	Myosin heavy chain - truncated	h/cs	GM-417	M	*	761	Myosin heavy chain, muscle, putative /note=product assignment based on the	0	cn4024	4431	2289	4047	99	57	1552	1	1		FOR	1	1	sgmgfb-contig_339	0	1445	761	2606	2	70	6	6.93764	Y	0.57	Y	2.37826	Y	CYT		87.34	5.19			0.07	0.045	0.949	_	1	ExpAA=0.00 First60=0.00 PredHel=0 Topology=o	0
GM-1020	Coactosin-like protein	h/cs	GM-1020	M	*	163	Cyclic AMP-regulated protein like protein (Fragment), putative /note=product	0	cn6684	975	492	1501	100	33	505	1	1		FOR	1	1	sgmgfb-contig_855	2e-91	329	163	1496	12	2	18			5.54	Y	0.359468	Y	CYT		18.641	5.04			0.135	0.055	0.871	_	2	ExpAA=0.04 First60=0.00 PredHel=0 Topology=o	0
GM-1071	Beta-tubulin folding cofactor C	h/cs	GM-1071	M	*	374	Tubulin-specific chaperone C (Tubulin-folding cofactor C) (CFC), putative	0	cn15183	2214	1125	2180	99	52	704	1	1		FOR	1	1	sgmgfb-contig_981	0	755	374	2219	4	8	8							CYT		42.723	6.84			0.048	0.064	0.95	_	1	ExpAA=0.00 First60=0.00 PredHel=0 Topology=o	0
GM-1176	Troponin	h/cs	GM-1176	M	*	208	Troponin I-a1 (Fragment), putative /note=product assignment based on the	0	cn2902	1243	627	1288	100	49	192	1	1		FOR	1	1	sgmgfb-contig_1015	1e-115	408	208	957	0	10	18	7.47131	Y			0.314534	Y	CYT		24.55	9.68			0.046	0.076	0.956	_	1	ExpAA=0.00 First60=0.00 PredHel=0 Topology=o	0
GM-1430	Interferon-related protein PC4 like	h/cs	GM-1430	M	*	425	Interferon-related developmental regulator 2 (SKMC15 protein), putative	0	cn6838	2309	1173	1804	99	65	1	106	1		FOR	1	1	sgmgfb-contig_1330	0	844	425	3147	11	6	5	0.489193	Y					CYT		47.363	5.85			0.108	0.053	0.92	_	1	ExpAA=0.65 First60=0.00 PredHel=0 Topology=o	0
GM-1522	Dynein light intermediate chain - truncated at 5' end	h/cs	GM-1522	P	*	491	CG1938-PA, isoform A (Cg1938-pc, isoform c) (GH06357p), putative /note=product	0	cn6357	2607	1476	2859	98	52	219	1	2	EX	FOR	1	1	sgmgfb-contig_1425	0	991	491	2535	5	6	6							IND		56.043	5.8			0.472	0.055	0.534	_	5	ExpAA=0.17 First60=0.00 PredHel=0 Topology=o	0
GM-1533	gamma-aminobutyric acid receptor associated protein	h/cs	GM-1533	M	*	135	Gamma-aminobutyric acid receptor-associated protein (GABA(A) receptor-	0	cn8174	809	408	1348	100	30	310	1	1		FOR	1	1	sgmgfb-contig_1286	3e-77	281	135	1300	4	16	2							CYT		15.866	9.37			0.104	0.084	0.875	_	2	ExpAA=0.58 First60=0.00 PredHel=0 Topology=o	0
GM-1665	Putative dynamitin	h/cs	GM-1665	M	*	381	Dynactin subunit 2 (Dynactin complex 50 kDa subunit) (50 kDa dynein- associated	0	cn3983	2200	1110	1877	100	59	608	37	1		FOR	1	1	sgmgfb-contig_1697	0	740	381	1498	1	5	12							CYT		43.059	5.01			0.096	0.074	0.904	_	1	ExpAA=0.00 First60=0.00 PredHel=0 Topology=o	0
GM-1754	Actin-related protein Arp2/3 complex, subunit ARPC2	h/cs	GM-1754	M	*	301	Probable actin-related protein 2/3 complex subunit 2 (ARP2/3 complex 34 kDa	0	cn4256	1140	587	720	99	82	1	320	1		FOR	1	1	sgmgfb-contig_3927	1e-108	386	191	1064	0	2	4							CYT		35.06	8.63			0.087	0.095	0.902	_	1	ExpAA=0.00 First60=0.00 PredHel=0 Topology=o	0
GM-1897	Protein singed	h/cs	GM-1897	M	*	512	Protein singed, putative /note=product assignment based on the similarity to	0	cn3473	3051	1539	2348	100	66	679	1	1		FOR	1	1	sgmgfb-contig_1647	0	1053	512	2384	14	4	0							CYT		57.619	6.52			0.057	0.051	0.957	_	1	ExpAA=0.00 First60=0.00 PredHel=0 Topology=o	0
GM-1954	hypothetical conserved protein - truncated	h/cs	GM-1954	S	*	564																sgmgfb-contig_1911	0	1096	564	2410	1	13	2							CYT		69.618	9.67			0.403	0.03	0.695	_	4	ExpAA=0.00 First60=0.00 PredHel=0 Topology=o	0
GM-2197	Ankyrin	h/cs	GM-2197	M	*	185	Ankyrin repeat domain-containing protein 39, putative /note=product assignment	0	cn4643	1102	556	1371	100	41	458	1	1		FOR	1	1	sgmgfb-contig_2631	1e-106	380	185	2209	4	5	2							CYT		20.866	6.17			0.106	0.04	0.902	_	2	ExpAA=0.00 First60=0.00 PredHel=0 Topology=o	0
GM-28	Microtubule-binding protein (translationally controlled tumor protein)	h/cs	GM-28	M	*	172	Translationally-controlled tumor protein homolog (TCTP), putative /note=product	0	cn10561	1029	519	1167	100	44	97	1	1		FOR	1	1	sgmgfb-contig_38	2e-97	349	172	1293	22	17	19			1.67	Y			CYT		19.835	4.67			0.049	0.097	0.939	_	1	ExpAA=0.00 First60=0.00 PredHel=0 Topology=o	0
GM-316	Gelsolin - truncated	h/cs	GM-316	M	*	469	Gelsolin precursor, putative /note=product assignment based on the similarity to	0	cn1245	2787	1410	2843	99	50	1275	1	1		FOR	1	1	sgmgfb-contig_266	0	957	469	1754	66	2	4	0.286745	Y	12.47	Y	3.07345	Y	CYT		53.394	4.81			0.06	0.144	0.894	_	2	ExpAA=0.02 First60=0.02 PredHel=0 Topology=o	0
GM-3212	Myosin-like coiled-coil protein	h/cs	GM-3212	M	*	514	Prefoldin domain containing protein, putative /note=product assignment based on	0	cn10879	2456	1514	1908	100	79	125	1	2	NOINT	FOR	1	1	sgmgfb-contig_2919	0	994	514	2016	2	8	0							CYT		60.324	7.05			0.068	0.049	0.944	_	1	ExpAA=0.00 First60=0.00 PredHel=0 Topology=o	0
GM-3243	F-actin capping protein, beta subunit	h/cs	GM-3243	M	*	276	F-actin capping protein subunit beta, putative /note=product assignment based on	0	cn1985	1639	831	1185	99	70	149	1	1		FOR	1	1	sgmgfb-contig_3197	1e-161	563	276	1313	2	4	3							CYT		31.319	5.44			0.08	0.071	0.91	_	1	ExpAA=0.02 First60=0.00 PredHel=0 Topology=o	0
GM-3370	Actin-related protein Arp2/3 complex, subunit ARPC3	h/cs	GM-3370	M	*	177	Actin-related protein Arp2/3 complex subunit ARPC3 (Arp2/3 complex 21 kd	0	cn8145	1059	534	1127	100	47	243	1	1		FOR	1	1	sgmgfb-contig_3068	1e-103	367	177	1168	1	3	3							CYT		20.535	8.8			0.209	0.052	0.792	_	3	ExpAA=0.00 First60=0.00 PredHel=0 Topology=o	0
GM-3557	LisH motif-containing protein	h/cs	GM-3557	M	*	228	Protein C20orf11 homolog (Two-hybrid associated protein 1 with RanBPM) (Twa1),	0	cn3512	1354	687	1554	99	44	152	1	1		FOR	1	1	sgmgfb-contig_3256	1e-127	449	228	2151	3	4	2							CYT		26.371	5.09			0.075	0.071	0.921	_	1	ExpAA=0.00 First60=0.00 PredHel=0 Topology=o	0
GM-3738	Microtubule binding protein YTM1 (contains WD40 repeats)	h/cs	GM-3738	M	*	428	ENSANGP00000016018, putative /note=product assignment based on the similarity to	0	cn1047	2551	1287	1498	100	86	87	1	1		FOR	1	1	sgmgfb-contig_3425	0	888	428	1517	4	4	0							CYT		48.558	5.26			0.096	0.071	0.915	_	1	ExpAA=0.00 First60=0.00 PredHel=0 Topology=o	0
GM-4191	Dynactin, subunit p62	h/cs	GM-4191	M	*	519	Dynactin p62, putative /note=product assignment based on predicted InterPro	0	cn14158	3069	1560	1901	99	82	166	1	1		FOR	1	1	sgmgfb-contig_3860	0	1062	519	1793	1	4	1							CYT		59.247	8.82			0.206	0.056	0.78	_	3	ExpAA=0.06 First60=0.05 PredHel=0 Topology=o	0
GM-4219	Actin depolymerizing factor	h/cs	GM-4219	M	*	148	Cofilin/actin-depolymerizing factor homolog (Protein D61) (Protein twinstar),	0	cn4483	886	447	931	100	48	173	1	1		FOR	1	1	sgmgfb-contig_4219	3e-83	301	148	853	1	2	3							CYT		17.198	6.74			0.056	0.049	0.941	_	1	ExpAA=0.00 First60=0.00 PredHel=0 Topology=o	0
GM-4561	Profilin	h/cs	GM-4561	M	*	126	Profilin (Protein chickadee), putative /note=product assignment based on the	0	cn9015	755	381	1001	100	38	294	1	1		FOR	1	1	sgmgfb-contig_6037	5e-70	257	126	798	1	2	0							CYT		13.87	5.59			0.061	0.104	0.917	_	1	ExpAA=0.02 First60=0.00 PredHel=0 Topology=o	0
GM-5783	Syntaxin Interacting Protein 1	h/cs	GM-5783	M	*	76	CG30173-PA, putative /note=product assignment based on the similarity to	1e-128	cn11659	454	229	770	100	30	89	3	1		FOR	1	1	sgmgfb-contig_5429	1e-38	152	76	807	0	3	1							CYT		8.806	5.26			0.135	0.064	0.847	_	2	ExpAA=0.00 First60=0.00 PredHel=0 Topology=o	0
GM-5807	Dynein light chain type 1	h/cs	GM-5807	M	*	89	Dynein light chain 1, cytoplasmic (8 kDa dynein light chain) (Cut up protein),	1e-149	cn9427	525	269	1232	99	22	648	1	1		FOR	1	1	sgmgfb-contig_5449	1e-48	186	89	1430	0	4	0							CYT		10.394	7.77			0.092	0.079	0.905	_	1	ExpAA=1.12 First60=0.00 PredHel=0 Topology=i	0
GM-5920	Uncharacterized conserved protein	h/cs	GM-5920	M	*	219	Modifier of rudimentary, Modr family protein, putative /note=product assignment	0	cn8858	1308	660	1072	100	62	87	1	1		FOR	1	1	sgmgfb-contig_5605	0.006	36.2	130	1583	1	2	0							CYT		24.847	5.08			0.04	0.162	0.87	_	2	ExpAA=0.00 First60=0.00 PredHel=0 Topology=o	0
GM-5996	hypothetical conserved protein	h/cs	GM-5996	M	*	423																sgmgfb-contig_5605	0	819	423	1583	1	2	0							CYT		48.208	4.81			0.046	0.19	0.892	_	2	ExpAA=0.00 First60=0.00 PredHel=0 Topology=o	0
GM-8824	actin-related protein 10 homolog	h/cs	GM-8824	M	*	374	Actin-related protein 10 (hARP11), putative /note=product assignment based on	0	cn10085	2200	1121	1358	99	83	132	1	1		FOR	1	1	sgmgfb-contig_15555	1e-125	442	222	777	0	1	0							CYT		42.498	5.68			0.046	0.132	0.91	_	2	ExpAA=1.35 First60=0.02 PredHel=0 Topology=o	0
GM-884	Troponin	h/cs	GM-884	M	*	394	Troponin T-1 (Fragment), putative /note=product assignment based on the	0	cn2799	2135	1089	2297	99	47	272	1	1		FOR	1	1	sgmgfb-contig_1610	0	781	394	2193	0	14	6	5.33665	Y					CYT		47.394	4.64			0.058	0.062	0.956	_	1	ExpAA=0.00 First60=0.00 PredHel=0 Topology=o	0
GM-891	Myosin class II heavy chain - truncated	h/cs	GM-891	M	*	392	PFTAIRE-interacting factor 1A (CG33719-PA, isoform A), putative /note=product	0	cn11741	2323	1180	5104	99	23	231	1	1		FOR	1	1	sgmgfb-contig_764	0	793	392	5306	15	13	5	0.550342	Y					CYT		46.523	5.83			0.099	0.055	0.906	_	1	ExpAA=0.00 First60=0.00 PredHel=0 Topology=o	0
Energy metabolism
GM-1359	ISOCITRATE DEHYDROGENASE (NAD+) 2	h/em	GM-1359	M	*	372	Isocitrate dehydrogenase 3 beta unit (Fragment), putative /note=product	0	cn1655	2202	1119	1754	99	64	164	1	1		FOR	1	1	sgmgfb-contig_1131	0	735	372	1801	6	4	14			2.49	Y	0.341494	Y	CYT		40.677	8.37			0.74	0.043	0.245	M	3	ExpAA=0.42 First60=0.00 PredHel=0 Topology=o	0
gi|110611278	isocitrate dehydrogenase (NAD+) 3	h/em		M		264																sgmgfb-contig_803	1e-150	524	263	1709	19	5	9	0.440273	Y	2.86	Y			CYT		29.103	8.76								ExpAA=0.05 First60=0.00 PredHel=0 Topology=o	0
GM-918	Isocitrate dehydrogenase, alpha subunit	h/em	GM-918	M	*	354	lethal (1) G0156, putative /note=product assignment based on the similarity to	0	cn972	2111	1065	2021	100	53	358	1	1		FOR	1	1	sgmgfb-contig_803	0	707	354	1709	19	5	9	0.440273	Y	2.86	Y			CYT		38.575	7.58			0.619	0.026	0.336	M	4	ExpAA=0.06 First60=0.00 PredHel=0 Topology=o	0
GM-1710	Isocitrate dehydrogenase, gamma subunit	h/em	GM-1710	M	*	392	Isocitrate dehydrogenase (NAD+) 1, putative /note=product assignment based on	0	cn7559	2337	1179	1577	100	75	149	1	1		FOR	1	1	sgmgfb-contig_1469	0	780	392	1565	12	1	7	0.410511	Y	5.2	Y			CYT		43.312	8.22			0.721	0.037	0.347	M	4	ExpAA=12.16 First60=0.02 PredHel=0 Topology=o	0
GM-3136	Serine/threonine specific protein phosphatase involved in cell cycle control, PP2A-related	h/nr	GM-3136	M	*	304	Serine/threonine-protein phosphatase PP-V, putative /note=product assignment	0	cn4732	1806	915	1238	99	74	110	1	1		FOR	1	1	sgmgfb-contig_2853	0	644	304	1296	2	5	4							CYT		35.112	4.88			0.052	0.059	0.946	_	1	ExpAA=0.06 First60=0.00 PredHel=0 Topology=o	0
GM-1660	Mitochondrial oxoglutarate/malate carrier proteins	h/em	GM-1660	M	*	318	Mitochondrial 2-oxoglutarate/malate carrier protein (OGCP) (Solute carrier	0	cn6475	1889	957	1330	99	72	191	1	1		FOR	1	1	sgmgfb-contig_1432	0	636	318	1362	5	7	9							CYT		35.256	9.85			0.232	0.074	0.786	_	3	ExpAA=38.23 First60=18.18 PredHel=1 Topology=i21-38o	1	5.3
GM-1895	Mitochondrial oxoglutarate/malate carrier proteins	h/em	GM-1895	M	*	286	hypothetical protein /note=cluster composed of ESTs from adult salivary tissue	0	cn2165	1699	861	1445	99	60	193	1	1		FOR	1	1	sgmgfb-contig_2102	1e-162	565	286	1625	6	3	5							CYT		31.406	9.72			0.217	0.147	0.606	_	4	ExpAA=18.60 First60=1.49 PredHel=0 Topology=o	0
GM-858	Mitochondrial carnitine-acylcarnitine carrier protein	h/em	GM-858	M	*	302	Congested-like trachea protein, putative /note=product assignment based on the	0	cn1235	1802	909	1499	100	61	443	1	1		FOR	1	1	sgmgfb-contig_728	1e-174	607	302	1505	23	4	8	0.389131	Y	3.64	Y			CYT		32.689	9.66			0.107	0.053	0.865	_	2	ExpAA=83.87 First60=13.54 PredHel=3 Topology=i12-29o75-97i109-131o	3	20.2
GM-4194	Mitochondrial ornithine transporter	h/em	GM-4194	M	*	317	Mitochondrial ornithine transporter, putative /note=product assignment based on	0	cn12839	1838	954	1363	99	70	112	1	1		FOR	1	1	sgmgfb-contig_3865	0	633	317	1427	3	2	2							CYT		34.87	9.2			0.062	0.074	0.931	_	1	ExpAA=70.77 First60=1.22 PredHel=0 Topology=o	0
GM-4566	Mitochondrial oxodicarboxylate carrier protein	h/em	GM-4566	M	*	302	GA18765-PA (Fragment), putative /note=product assignment based on the similarity	0	cn4952	1744	888	1262	99	70	204	22	1		FOR	1	1	sgmgfb-contig_4243	1e-174	606	302	1298	2	2	2							CYT		33.315	9.72			0.199	0.117	0.699	_	3	ExpAA=57.55 First60=3.95 PredHel=0 Topology=o	0
GM-842	Mitochondrial phosphate carrier protein	h/em	GM-842	M	*	355	Phosphate carrier protein, mitochondrial precursor (PTP) (Solute carrier family	0	cn3331	2117	1068	1433	100	75	164	1	1		FOR	1	1	sgmgfb-contig_707	0	715	355	1453	5	13	4							CYT		38.978	8.92			0.157	0.101	0.772	_	2	ExpAA=47.32 First60=0.47 PredHel=0 Topology=o	0
GM-841	Mitochondrial phosphate carrier protein	h/em	GM-841	M	*	355	Phosphate carrier protein, mitochondrial precursor (PTP) (Solute carrier family	0	cn3331	1927	1068	1433	97	75	164	1	1		FOR	1	1	sgmgfb-contig_706	0	704	355	1424	1	11	4							CYT		39.024	9			0.151	0.104	0.767	_	2	ExpAA=48.11 First60=0.58 PredHel=0 Topology=o	0
GM-599	Mitochondrial phosphate carrier protein	h/em	GM-599	M	*	351	Phosphate carrier protein, mitochondrial precursor (PTP) (Solute carrier family	0	cn5931	2093	1056	1943	100	54	159	1	1		FOR	1	1	sgmgfb-contig_524	0	709	351	1926	26	4	19	0.484251	Y	5.09	Y	0.522913	Y	CYT		38.475	9.16			0.23	0.077	0.732	_	3	ExpAA=36.19 First60=1.07 PredHel=0 Topology=o	0
GM-1532	Cytochrome b5	h/em	GM-1532	M	*	139	ENSANGP00000019710, putative /note=product assignment based on the similarity to	0	cn1324	829	418	1624	100	26	371	1	1		FOR	1	1	sgmgfb-contig_1283	5e-77	281	139	1655	22	2	0	0.278434	Y	4.16	Y	5.12242	Y	CYT		15.401	5.41			0.177	0.349	0.297	S	5	ExpAA=0.00 First60=0.00 PredHel=0 Topology=o	0
GM-2376	Cytochrome b5	h/em	GM-2376	M	*	117	Cytochrome b5 (CYTB5), putative /note=product assignment based on the similarity	0	cn2644	702	354	979	100	36	129	1	1		FOR	1	1	sgmgfb-contig_2217	2e-65	241	117	931	2	2	2							CYT		13.191	4.81			0.062	0.097	0.918	_	1	ExpAA=0.00 First60=0.00 PredHel=0 Topology=o	0
GM-3045	GTP-specific succinyl-CoA synthetase, beta subunit	h/em	GM-3045	M	*	414	CG10622-PA, isoform A (LD44970p) (Putative succinyl-coa ligase (GDP- forming)	0	cn13971	2420	1245	1818	99	68	305	1	1		FOR	1	1	sgmgfb-contig_2759	0	801	414	1836	8	1	2			2.86	Y			CYT		45.229	5.43			0.579	0.037	0.511	M	5	ExpAA=1.85 First60=0.00 PredHel=0 Topology=o	0
GM-1612	Succinyl-CoA synthetase, beta subunit	h/em	GM-1612	M	*	452	Succinyl-CoA ligase	0	cn2614	2694	1359	2024	100	67	194	1	1		FOR	1	1	sgmgfb-contig_1529	0	879	452	1992	12	7	1	0.410511	Y					CYT		49.073	6.7			0.234	0.019	0.854	_	2	ExpAA=0.54 First60=0.00 PredHel=0 Topology=o	0
GM-5139	Mitochondrial carrier protein MRS3/4	h/em	GM-5139	M	*	381	Mitoferrin, putative /note=product assignment based on the similarity to	0	cn12863	2234	1147	2458	99	47	1150	1	1		FOR	1	1	sgmgfb-contig_4792	0	761	381	1570	0	4	1							CYT		41.954	9.32			0.034	0.165	0.914	_	2	ExpAA=40.60 First60=19.52 PredHel=1 Topology=i13-35o	1	5.8
GM-2154	Mitochondrial carrier protein PET8	h/em	GM-2154	M	*	300	Mitochondrial carrier protein, putative /note=product assignment based on the	0	cn3442	1790	903	2477	100	36	1361	1	1		FOR	1	1	sgmgfb-contig_1871	1e-172	598	300	2475	9	4	4							CYT		33.112	9.53			0.046	0.208	0.918	_	2	ExpAA=78.73 First60=22.09 PredHel=2 Topology=o26-48i263-285o	2	14.7
GM-40	1-pyrroline-5-carboxylate dehydrogenase 2	h/em	GM-40	M	*	525	Aldehyde dehydrogenase, mitochondrial, putative /note=product assignment based	0	cn6792	3120	1578	1977	99	80	253	1	1		FOR	1	1	sgmgfb-contig_91	0	1053	525	1974	17	6	14	0.548489	Y	2.75	Y	0.52647	Y	CYT		58.367	7.62			0.684	0.036	0.358	M	4	ExpAA=0.03 First60=0.00 PredHel=0 Topology=o	0
GM-2167	Aldehyde dehydrogenase	h/em	GM-2167	M	*	492	T cytoplasm male sterility restorer factor 2 (Fragment), putative /note=product	0	cn4927	2932	1479	1810	100	82	161	1	1		FOR	1	1	sgmgfb-contig_2146	0	992	492	2993	8	2	5			2.6	Y			CYT		53.611	5.51			0.087	0.121	0.854	_	2	ExpAA=0.19 First60=0.00 PredHel=0 Topology=o	0
GM-2229	NADH dehydrogenase subunit 1 - from mitochondrial genome	h/em	GM-2229	M	*	317	NADH-ubiquinone oxidoreductase chain 1, putative /note=product assignment based	2e-93	cn11854	341	469	623	98	75	48	41	5	NOINT EX	FOR	1	1	sgmgfb-contig_5489	1e-169	588	317	1074	0	4	0							SIG	29-30	37.691	9.75	34.161	9.65	0.019	0.975	0.047	S	1	ExpAA=171.93 First60=21.96 PredHel=8 Topology=i7-29o74-96i101-123o143-165i178-200o228-250i257-279o294-316i	8	55.5
GM-2228	NADH dehydrogenase subunit 1 - from mitochondrial genome - truncated	h/em	GM-2228	G	*	304	hypothetical protein /note=cluster composed of ESTs from adult salivary tissue	1e-115	cn9828	414	557	1010	100	55	122	2	3	NOINT EX	FOR	1	1	sgmgfb-contig_2660	1e-161	562	303	1001	0	11	1							IND		35.939	9.8			0.122	0.897	0.014	S	2	ExpAA=162.68 First60=14.49 PredHel=7 Topology=o61-83i88-110o130-152i165-187o215-237i244-266o281-303i	7	50.7
GM-372	Ubiquinol cytochrome c reductase, subunit QCR2	h/em	GM-372	M	*	443	ENSANGP00000020419 (Fragment), putative /note=product assignment based on the	0	cn5207	2028	1023	1488	100	69	224	1	1		FOR	1	1	sgmgfb-contig_295	0	858	443	1729	58	24	15	0.43869	Y	2.02	Y			CYT		46.338	9			0.92	0.011	0.128	M	2	ExpAA=0.21 First60=0.00 PredHel=0 Topology=o	0
GM-373	Ubiquinol cytochrome c reductase, subunit QCR2 - from mitochondrial genome	h/em	GM-373	M	*	256	Ubiquinol-cytochrome-c reductase complex core protein 2, mitochondrial	0	cn5208	1332	768	1267	96	61	241	1	1		FOR	1	1	sgmgfb-contig_294	1e-141	496	256	1091	0	2	0							CYT		25.997	8.36			0.111	0.106	0.798	_	2	ExpAA=0.17 First60=0.00 PredHel=0 Topology=o	0
GM-38	Predicted fumarylacetoacetate hydralase	h/em	GM-38	M	*	222	Fumarylacetoacetate hydrolase, putative /note=product assignment based on the	0	cn6518	1326	669	1559	100	43	322	1	1		FOR	1	1	sgmgfb-contig_55	1e-128	451	222	1205	0	3	2							CYT		24.421	6.11			0.056	0.035	0.952	_	1	ExpAA=0.38 First60=0.00 PredHel=0 Topology=o	0
GM-62	Predicted fumarylacetoacetate hydralase	h/em	GM-62	M	*	235	Fumarylacetoacetate hydrolase, putative /note=product assignment based on the	0	cn6518	1316	708	1559	98	45	289	1	1		FOR	1	1	sgmgfb-contig_55	1e-132	465	235	1205	0	3	2							CYT		26.109	8.17			0.552	0.032	0.502	M	5	ExpAA=0.49 First60=0.00 PredHel=0 Topology=o	0
GM-445	Cytochrome b - truncated	h/em	GM-445	S	*	375	Cytochrome b (Fragment), putative /note=cluster composed of ESTs from adult head	0	cn14888	747	649	950	89	68	45	6	1		FOR			sgmgfb-contig_377	0	676	372	1195	0	10	0			0.47	Y			CYT		42.922	8.36			0.089	0.561	0.498	S	5	ExpAA=192.69 First60=23.63 PredHel=9 Topology=o31-53i74-96o111-133i138-156o176-198i227-249o286-308i315-337o347-366i	9	50.9
GM-444	Cytochrome b - truncated from mitochondrial genome	h/em	GM-444	H	*	370	Cytochrome b (Fragment), putative /note=cluster composed of ESTs from adult head	0	cn14888	1168	645	950	97	68	55	1	1		FOR	1	1	sgmgfb-contig_376	0	675	370	1222	0	59	2	16.2768	Y	0.53	Y	4.33982	Y	CYT		42.407	7.31			0.049	0.656	0.623	S	5	ExpAA=192.17 First60=23.08 PredHel=8 Topology=o26-48i69-91o106-128i171-193o222-244i281-300o310-332i339-361o	8	46.8
GM-5586	Succinate dehydrogenase, cytochrome b subunit	h/em	GM-5586	M	*	173	ENSANGP00000017418, putative /note=product assignment based on the similarity to	0	cn6193	658	488	857	97	57	102	1	2	NOINT	FOR	1	1	sgmgfb-contig_5244	5e-95	341	173	800	0	2	0							CYT		18.939	9.86			0.927	0.037	0.073	M	1	ExpAA=62.43 First60=0.00 PredHel=3 Topology=i73-95o110-132i153-172o	3	36.4
GM-603	Ubiquinol cytochrome c reductase, subunit RIP1	h/em	GM-603	M	*	258	Rieske Fe-S protein, putative /note=product assignment based on the similarity	0	cn1072	1530	776	1254	99	62	230	2	1		FOR	1	1	sgmgfb-contig_511	1e-148	520	258	1169	9	2	17			4.85	Y	0.332008	Y	CYT		27.735	9.42			0.802	0.022	0.298	M	3	ExpAA=6.39 First60=0.00 PredHel=0 Topology=o	0
GM-602	Ubiquinol cytochrome c reductase, subunit RIP1	h/em	GM-602	M	*	248	Rieske Fe-S protein, putative /note=product assignment based on the similarity	0	cn1072	1205	746	1254	100	59	230	2	2	EX	FOR	1	1	sgmgfb-contig_509	1e-142	500	248	1042	11	1	0			3.12	Y			CYT		26.688	9.32			0.834	0.022	0.26	M	3	ExpAA=6.93 First60=0.00 PredHel=0 Topology=o	0
GM-837	Aldehyde dehydrogenase	h/em	GM-837	M	*	214	Aldehyde dehydrogenase, putative /note=product assignment based on the	0	cn3338	1255	645	3107	99	21	1863	1	1		REV	1	1	sgmgfb-contig_702	1e-124	439	214	1674	2	6	1							CYT		24.157	5.37			0.064	0.162	0.859	_	2	ExpAA=8.27 First60=1.40 PredHel=0 Topology=o	0
GM-838	Predicted RNA methylase	h/em	GM-838	M	*	214	Aldehyde dehydrogenase, putative /note=product assignment based on the	0	cn3338	1160	645	3107	97	21	1863	1	1		REV	1	1	sgmgfb-contig_702	1e-113	402	214	1674	2	6	1							CYT		23.967	5.26			0.064	0.159	0.86	_	2	ExpAA=8.09 First60=1.39 PredHel=0 Topology=o	0
GM-1090	Pyruvate dehydrogenase E1, beta subunit	h/em	GM-1090	M	*	308	Pyruvate dehydrogenase E1 component subunit beta, mitochondrial precursor,	0	cn2274	1838	927	1687	100	55	206	1	1		FOR	1	1	sgmgfb-contig_1183	1e-177	615	308	1567	4	3	3							CYT		35.682	10.09			0.497	0.035	0.525	_	5	ExpAA=8.42 First60=0.00 PredHel=0 Topology=o	0
GM-1095	Malate dehydrogenase	h/em	GM-1095	M	*	333	CG5362-PA, putative /note=product assignment based on the similarity to	0	cn6974	1818	961	1506	98	64	219	1	1		FOR	1	1	sgmgfb-contig_1420	0	659	333	1468	5	6	11							CYT		36.157	6.54			0.122	0.262	0.627	_	4	ExpAA=14.43 First60=14.20 PredHel=0 Topology=o	0
GM-1116	NAD-dependent malate dehydrogenase	h/em	GM-1116	M	*	336	Malate dehydrogenase, putative /note=product assignment based on the similarity	0	cn6971	2004	1011	1487	100	68	135	1	1		FOR	1	1	sgmgfb-contig_937	0	656	336	1492	2	14	14	2.66832	Y			0.426868	Y	CYT		35.487	9.11			0.566	0.033	0.525	M	5	ExpAA=0.25 First60=0.17 PredHel=0 Topology=o	0
GM-1121	Methylmalonate-semialdehyde dehydrogenase	h/em	GM-1121	M	*	520	Probable methylmalonate-semialdehyde dehydrogenase	0	cn230	2010	1014	1336	100	76	114	1	1		FOR	1	1	sgmgfb-contig_1052	0	1043	520	1941	18	9	0	0.379183	Y			5.76272	Y	CYT		56.24	8.38			0.714	0.053	0.253	M	3	ExpAA=6.63 First60=0.00 PredHel=0 Topology=o	0
GM-1134	NADP-dependent isocitrate dehydrogenase	h/em	GM-1134	M	*	410	NADP-dependent isocitrate dehydrogenase (Nadp-specific isocitrate	0	cn341	2444	1233	1948	100	63	444	1	1		FOR	1	1	sgmgfb-contig_1299	0	832	410	1773	11	4	6	0.466957	Y	2.18	Y			CYT		46.387	7.1			0.075	0.159	0.86	_	2	ExpAA=0.00 First60=0.00 PredHel=0 Topology=o	0
GM-1145	Succinyl coenzyme A synthetase flavoprotein subunit	h/em	GM-1145	M	*	659	Succinate dehydrogenase	0	cn3816	3925	1980	3417	100	58	258	1	1		FOR	1	1	sgmgfb-contig_1072	0	1344	659	2735	17	5	4	0.385425	Y	2.25	Y			CYT		72.315	7.07			0.912	0.055	0.067	M	1	ExpAA=0.25 First60=0.08 PredHel=0 Topology=o	0
[truncated: 1,369 more rows]
[truncated: 139 more columns]

## Sheet: Table
Table S2.1: Functional characterization of salivary coding sequences
Class	Number of Contigs
Secreted	288
Nuclear regulation	68
Transcription factor	44
Transcription machinery	95
Protein synthesis machinery	111
Protein export machinery	94
[truncated: 62 more rows]

## Sheet: Novel
Seq name and link to peptide sequence	Seq name and link to CDS	First residue	Stop codon?	Fat Body Library sequences	Salivary glands	Mid gut	Best match to NR protein database	E value and link to Blink	Match and link to GenBank	Score	Extent of match	Length of best match	% identity	% Coverage	Species of best match		M?	*?	sum (0 is truncated)	Full?	M+Full (1 is 5' missing)	*+full (1 is 5' missing)
[truncated: 2,387 more rows]

[truncated: 2 more sheets: 2Analyze-1, 2Analyze-2]
